# Supplementary material for: The Use of a Bayesian Hierarchy to Develop and Validate a Co-Morbidity Score to Predict Mortality for Linked Primary and Secondary Care Data from the NHS in England
Source: PLoS One. 2016 Oct 27;11(10):e0165507. doi: 10.1371/journal.pone.0165507 (PMC5082800; doi:10.1371/journal.pone.0165507)
Supplement: S3 Table — (CSV) [file pone.0165507.s003.csv]

Category	Category_Weight	ICD10code
J6	3	B169
J6	3	B170
J6	3	B171
J6	3	B180
J6	3	B181
J6	3	B182
J6	3	B189
J6	3	B199
B1	6	C151
B1	6	C152
B1	6	C153
B1	6	C154
B1	6	C155
B1	6	C159
B1	6	C160
B1	6	C161
B1	6	C162
B1	6	C163
B1	6	C164
B1	6	C165
B1	6	C166
B1	6	C168
B1	6	C169
B1	6	C170
B1	6	C171
B1	6	C172
B1	6	C178
B1	6	C179
B1	6	C180
B1	6	C181
B1	6	C182
B1	6	C183
B1	6	C184
B1	6	C185
B1	6	C186
B1	6	C187
B1	6	C188
B1	6	C189
B1	6	C19
B1	6	C20
B1	6	C210
B1	6	C211
B1	6	C220
B1	6	C221
B1	6	C229
B1	6	C23
B1	6	C240
B1	6	C241
B1	6	C249
B1	6	C250
B1	6	C251
B1	6	C252
B1	6	C254
B1	6	C259
B1	6	C260
B2	12	C269
B2	12	C310
B2	12	C312
B2	12	C313
B2	12	C318
B2	12	C319
B2	12	C320
B2	12	C321
B2	12	C322
B2	12	C323
B2	12	C328
B2	12	C329
B2	12	C33
B2	12	C340
B2	12	C341
B2	12	C342
B2	12	C343
B2	12	C348
B2	12	C349
B2	12	C380
B2	12	C381
B2	12	C382
B2	12	C383
B2	12	C384
B5	6	C402
B2	12	C450
B5	6	C457
B1	6	C459
B5	6	C470
B5	6	C471
B5	6	C473
B5	6	C475
B5	6	C479
B1	6	C480
B1	6	C481
B1	6	C482
B4	4	C510
B4	4	C511
B4	4	C512
B4	4	C518
B4	4	C519
B4	4	C52
B4	4	C530
B4	4	C531
B4	4	C538
B4	4	C539
B4	4	C540
B4	4	C541
B4	4	C542
B4	4	C543
B4	4	C548
B4	4	C549
B4	4	C55
B4	4	C56
B4	4	C570
B4	4	C571
B4	4	C574
B4	4	C578
B4	4	C579
B4	4	C58
B4	4	C600
B4	4	C601
B4	4	C602
B4	4	C609
B4	4	C61
B4	4	C620
B4	4	C621
B4	4	C629
B4	4	C630
B4	4	C632
B4	4	C637
B4	4	C638
B4	4	C639
B4	4	C64
B4	4	C65
B4	4	C66
B4	4	C670
B4	4	C671
B4	4	C672
B4	4	C673
B4	4	C674
B4	4	C675
B4	4	C676
B4	4	C678
B4	4	C679
B4	4	C680
BC	11	C689
B5	6	C690
B5	6	C692
B5	6	C693
B5	6	C694
B5	6	C696
B5	6	C699
B5	6	C700
B5	6	C709
B5	6	C710
B5	6	C711
B5	6	C712
B5	6	C713
B5	6	C714
B5	6	C715
B5	6	C716
B5	6	C717
B5	6	C718
B5	6	C719
B5	6	C720
B5	6	C721
B5	6	C722
B5	6	C723
B5	6	C73
B5	6	C740
B5	6	C741
B5	6	C749
B5	6	C750
B5	6	C751
B5	6	C753
B5	6	C754
B5	6	C755
B5	6	C759
B5	6	C760
B5	6	C761
B5	6	C762
B5	6	C763
B5	6	C764
B5	6	C765
BC	11	C770
BC	11	C771
BC	11	C772
BC	11	C773
BC	11	C774
BC	11	C775
BC	11	C778
BC	11	C779
BC	11	C780
BC	11	C781
BC	11	C782
BC	11	C783
BC	11	C784
BC	11	C785
B1	6	C786
B1	6	C787
B5	6	C788
B4	4	C790
BC	11	C791
BC	11	C792
B5	6	C793
BC	11	C794
BC	11	C795
BC	11	C796
BC	11	C797
BC	11	C798
B5	6	C80
B6	4	C810
B6	4	C811
B6	4	C812
B6	4	C813
B6	4	C819
B6	4	C820
B6	4	C821
B6	4	C822
B6	4	C827
B6	4	C829
B6	4	C830
B6	4	C831
B6	4	C832
B6	4	C833
B6	4	C834
B6	4	C835
B6	4	C837
B6	4	C838
B6	4	C839
B6	4	C840
B6	4	C844
B6	4	C845
B6	4	C850
B6	4	C851
B6	4	C857
B6	4	C859
B6	4	C880
B6	4	C900
B6	4	C901
B6	4	C902
B6	4	C910
B6	4	C911
B6	4	C912
B6	4	C913
B6	4	C914
B6	4	C915
B6	4	C919
B6	4	C920
B6	4	C921
B6	4	C922
B6	4	C923
B6	4	C924
B6	4	C925
B6	4	C927
B6	4	C929
B6	4	C930
B6	4	C931
B6	4	C940
B6	4	C945
B6	4	C950
B6	4	C951
B6	4	C959
B6	4	C961
B6	4	C967
B6	4	C969
BC	11	C97
B1	6	D371
B1	6	D372
B1	6	D373
B1	6	D374
B1	6	D375
B1	6	D376
B5	6	D377
B1	6	D379
B2	12	D380
B2	12	D381
B2	12	D382
B2	12	D385
B4	4	D390
B4	4	D391
B4	4	D397
B4	4	D400
B4	4	D401
B4	4	D407
B4	4	D410
B4	4	D411
B4	4	D412
B4	4	D413
B5	6	D420
B5	6	D421
B5	6	D429
B5	6	D430
B5	6	D431
B5	6	D432
B5	6	D434
B5	6	D439
B5	6	D440
B5	6	D441
B5	6	D443
B5	6	D444
B5	6	D445
B5	6	D446
B5	6	D447
B5	6	D448
B5	6	D449
D4	2	D45
D2	1	D461
D2	1	D462
D2	1	D463
D2	1	D464
D2	1	D467
D2	1	D469
B6	4	D470
B6	4	D471
B6	4	D472
D4	2	D473
B5	6	D477
B6	4	D479
B5	6	D482
B1	6	D483
B1	6	D484
D2	1	D600
D2	1	D609
D2	1	D610
D2	1	D612
D2	1	D618
D2	1	D619
D2	1	D62
D2	1	D630
D2	1	D638
D2	1	D641
D2	1	D643
D2	1	D648
D2	1	D649
D4	2	D70
D4	2	D71
D4	2	D721
D4	2	D728
D4	2	D729
D4	2	D730
D4	2	D731
D4	2	D733
D4	2	D734
D4	2	D735
D4	2	D738
D4	2	D739
D4	2	D751
D4	2	D752
D4	2	D761
D4	2	D890
D4	2	D892
C5	1	E101
C5	1	E110
C5	1	E111
C5	1	E119
C5	1	E130
C5	1	E131
C5	1	E139
C1	4	E15
C1	4	E161
C1	4	E162
C1	4	E168
C1	4	E169
C1	4	E200
C1	4	E209
C1	4	E210
C1	4	E211
C1	4	E212
C1	4	E213
C1	4	E214
C1	4	E215
C1	4	E220
C1	4	E221
C1	4	E222
C1	4	E230
C1	4	E232
C1	4	E233
C1	4	E236
C1	4	E237
C1	4	E240
C1	4	E242
C1	4	E249
C1	4	E258
C1	4	E259
C1	4	E260
C1	4	E268
C1	4	E269
C1	4	E270
C1	4	E271
C1	4	E272
C1	4	E273
C1	4	E274
C1	4	E278
C1	4	E279
C1	4	E281
C1	4	E282
C1	4	E283
C1	4	E289
C1	4	E291
C1	4	E299
C1	4	E300
C1	4	E310
C1	4	E311
C1	4	E319
C1	4	E320
C1	4	E329
C1	4	E340
PJ	7	E343
C1	4	E345
C1	4	E348
C1	4	E351
H3	4	E840
H3	4	E841
H3	4	E848
D4	2	E880
C1	4	E892
C1	4	E893
C1	4	E894
C1	4	E895
C1	4	E896
FA	7	F000
FA	7	F001
FA	7	F002
FA	7	F009
FA	7	F010
FA	7	F011
FA	7	F012
FA	7	F013
FA	7	F018
FA	7	F019
FA	7	F020
FA	7	F022
FA	7	F023
FA	7	F024
FA	7	F028
FA	7	F03
FA	7	F051
SL	6	F100
SL	6	F101
SL	6	F102
SL	6	F103
SL	6	F104
SL	6	F105
SL	6	F106
SL	6	F107
SL	6	F108
SL	6	F109
SL	6	F110
SL	6	F111
SL	6	F112
SL	6	F113
SL	6	F115
SL	6	F117
SL	6	F118
SL	6	F119
SL	6	F120
SL	6	F121
SL	6	F122
SL	6	F125
SL	6	F129
SL	6	F130
SL	6	F131
SL	6	F132
SL	6	F133
SL	6	F139
SL	6	F140
SL	6	F141
SL	6	F142
SL	6	F143
SL	6	F145
SL	6	F148
SL	6	F149
SL	6	F150
SL	6	F151
SL	6	F152
SL	6	F153
SL	6	F155
SL	6	F159
SL	6	F160
SL	6	F161
SL	6	F162
SL	6	F163
SL	6	F165
SL	6	F167
SL	6	F169
SL	6	F171
SL	6	F172
SL	6	F173
SL	6	F179
SL	6	F180
SL	6	F181
SL	6	F182
SL	6	F185
SL	6	F190
SL	6	F191
SL	6	F192
SL	6	F193
SL	6	F194
SL	6	F195
SL	6	F196
SL	6	F197
SL	6	F199
E1	3	F200
E1	3	F201
E1	3	F202
E1	3	F203
E1	3	F204
E1	3	F205
E1	3	F206
E1	3	F208
E1	3	F209
E1	3	F21
E1	3	F228
E1	3	F229
E1	3	F230
E1	3	F231
E1	3	F232
E1	3	F233
E1	3	F238
E1	3	F239
E1	3	F24
E1	3	F250
E1	3	F251
E1	3	F252
E1	3	F258
E1	3	F259
E1	3	F28
E1	3	F29
E1	3	F300
E1	3	F301
E1	3	F302
E1	3	F309
E1	3	F310
E1	3	F311
E1	3	F312
E1	3	F313
E1	3	F314
E1	3	F315
E1	3	F316
E1	3	F317
E1	3	F318
E1	3	F319
E1	3	F323
E1	3	F330
E1	3	F331
FA	7	F54
SL	6	F89
FE	4	G110
FE	4	G111
FE	4	G112
F8	2	G114
FE	4	G121
FE	4	G122
FE	4	G129
FB	4	G20
FB	4	G231
FB	4	G238
FB	4	G239
FB	4	G258
FB	4	G259
FA	7	G300
FA	7	G301
FA	7	G308
FA	7	G309
F2	3	G310
FA	7	G311
FF	9	G35
FF	9	G360
FF	9	G369
F2	3	G371
F2	3	G372
FF	9	G378
FF	9	G379
F6	2	G400
F6	2	G401
F6	2	G402
F6	2	G403
F6	2	G404
F6	2	G405
F6	2	G406
F6	2	G407
F6	2	G410
F6	2	G411
F6	2	G412
F6	2	G418
F6	2	G419
G6	2	G450
G6	2	G451
G6	2	G454
G6	2	G458
G6	2	G460
G6	2	G461
G6	2	G462
G6	2	G463
G6	2	G464
G6	2	G467
G6	2	G468
H5	1	G473
F6	2	G474
F8	2	G569
F8	2	G579
F8	2	G800
F8	2	G801
F8	2	G802
F8	2	G803
F8	2	G808
F8	2	G809
F8	2	G810
F8	2	G811
F8	2	G819
F8	2	G820
F8	2	G821
F8	2	G822
F8	2	G823
F8	2	G824
F8	2	G825
F8	2	G830
F8	2	G831
F8	2	G832
F8	2	G833
F8	2	G834
F8	2	G838
F8	2	G839
F2	3	G910
F2	3	G911
F2	3	G912
F2	3	G913
F2	3	G918
F2	3	G919
F2	3	G92
F2	3	G930
F2	3	G931
F2	3	G932
F2	3	G934
F2	3	G935
F2	3	G936
F2	3	G938
F2	3	G939
F2	3	G941
F2	3	G942
F2	3	G948
FE	4	G950
FE	4	G951
FE	4	G952
FE	4	G958
FE	4	G959
F2	3	G961
F2	3	G968
F2	3	G978
F2	3	G979
F2	3	G98
FE	4	G992
FB	4	H518
G11	2	I440
G11	2	I441
G11	2	I442
G11	2	I443
G11	2	I444
G11	2	I446
G11	2	I447
G11	2	I450
G11	2	I451
G11	2	I452
G11	2	I453
G11	2	I454
G11	2	I455
G11	2	I456
G11	2	I458
G11	2	I459
G11	2	I460
G11	2	I469
G11	2	I470
G11	2	I472
G11	2	I48
G11	2	I490
G11	2	I491
G11	2	I492
G11	2	I493
G11	2	I494
G11	2	I495
G11	2	I498
G11	2	I499
G9	3	I500
G9	3	I501
G9	3	I509
G9	3	I517
G6	2	I600
G6	2	I601
G6	2	I602
G6	2	I603
G6	2	I604
G6	2	I606
G6	2	I607
G6	2	I608
G6	2	I609
G6	2	I610
G6	2	I611
G6	2	I612
G6	2	I613
G6	2	I614
G6	2	I615
G6	2	I616
G6	2	I618
G6	2	I619
G6	2	I620
G6	2	I621
G6	2	I629
G6	2	I630
G6	2	I631
G6	2	I632
G6	2	I633
G6	2	I634
G6	2	I635
G6	2	I636
G6	2	I638
G6	2	I639
G6	2	I64
G6	2	I650
G6	2	I651
G6	2	I652
G6	2	I653
G6	2	I658
G6	2	I660
G6	2	I663
G6	2	I668
G6	2	I669
G6	2	I670
G6	2	I671
G6	2	I672
G6	2	I674
G6	2	I676
G6	2	I677
G6	2	I678
G6	2	I679
G6	2	I680
G6	2	I690
G6	2	I691
G6	2	I692
G6	2	I693
G6	2	I694
G6	2	I698
G7	3	I700
G7	3	I701
G7	3	I702
G7	3	I708
G7	3	I709
G7	3	I710
G7	3	I711
G7	3	I712
G7	3	I713
G7	3	I714
G7	3	I716
G7	3	I718
G7	3	I719
G6	2	I720
G7	3	I722
G7	3	I723
G7	3	I724
G6	2	I728
G7	3	I729
G7	3	I730
G7	3	I731
G7	3	I738
G7	3	I739
G7	3	I740
G7	3	I741
G7	3	I742
G7	3	I743
G7	3	I744
G7	3	I745
G7	3	I748
G7	3	I749
G7	3	I770
G7	3	I771
G7	3	I772
G7	3	I773
G7	3	I774
G7	3	I775
G7	3	I776
G7	3	I778
G7	3	I779
G7	3	I780
G7	3	I781
G7	3	I788
G7	3	I789
G7	3	I791
G7	3	I798
J7	5	I850
J7	5	I859
J7	5	I864
D4	2	I880
D4	2	I881
J7	5	I982
H5	1	J383
H3	4	J410
H3	4	J411
H3	4	J42
H3	4	J431
H3	4	J432
H3	4	J438
H3	4	J439
H3	4	J440
H3	4	J441
H3	4	J448
H3	4	J449
H3	4	J47
H4	5	J60
H4	5	J61
H4	5	J628
H4	5	J634
H4	5	J64
H4	5	J660
H3	4	J672
H3	4	J679
H4	5	J680
H4	5	J684
H4	5	J690
H4	5	J698
H4	5	J701
H4	5	J702
H4	5	J704
H4	5	J709
H6	4	J80
G9	3	J81
H6	4	J82
H6	4	J840
H6	4	J841
H6	4	J848
H6	4	J849
H5	1	J90
H5	1	J91
H4	5	J920
H5	1	J929
H5	1	J930
H5	1	J931
H5	1	J938
H5	1	J939
H5	1	J940
H5	1	J941
H5	1	J942
H5	1	J948
H5	1	J949
H5	1	J980
H6	4	J981
H6	4	J982
H6	4	J984
H5	1	J986
H6	4	J990
H6	4	J991
J1	1	K221
J1	1	K222
J1	1	K259
J1	1	K269
J1	1	K292
J1	1	K293
J1	1	K297
J1	1	K298
J6	3	K700
J6	3	K701
J6	3	K702
J7	5	K703
J7	5	K704
J6	3	K709
J6	3	K710
J6	3	K711
J6	3	K716
J6	3	K718
J6	3	K719
J6	3	K720
J7	5	K721
J7	5	K729
J6	3	K732
J6	3	K738
J6	3	K739
J6	3	K740
J6	3	K741
J6	3	K743
J7	5	K744
J7	5	K745
J7	5	K746
J6	3	K750
J6	3	K752
J6	3	K753
J6	3	K754
J6	3	K758
J6	3	K759
J6	3	K760
J6	3	K761
J7	5	K766
J7	5	K767
J6	3	K768
J6	3	K769
J6	3	K868
J6	3	K869
J1	1	K920
J1	1	K921
J1	1	K922
G7	3	M300
G7	3	M301
G7	3	M310
G7	3	M311
G7	3	M313
Ny	11	M319
Ny	11	M328
Ny	11	M348
Ny	11	M351
Ny	11	M358
Ny	11	M359
Ny	11	M368
B.	1	M906
K0	2	N009
K0	2	N020
K0	2	N021
K0	2	N022
K0	2	N023
K0	2	N025
K0	2	N027
K0	2	N028
K0	2	N029
K0	2	N031
K0	2	N032
K0	2	N033
K0	2	N035
K0	2	N038
K0	2	N039
K0	2	N040
K0	2	N041
K0	2	N042
K0	2	N045
K0	2	N048
K0	2	N049
K0	2	N050
K0	2	N051
K0	2	N052
K0	2	N053
K0	2	N055
K0	2	N057
K0	2	N058
K0	2	N059
K0	2	N061
K0	2	N072
K0	2	N079
K0	2	N082
K0	2	N083
K0	2	N084
K0	2	N085
K0	2	N088
K0	2	N10
K0	2	N12
K0	2	N133
K0	2	N140
K0	2	N158
K0	2	N159
K0	2	N160
K0	2	N162
K0	2	N163
K0	2	N164
K0	2	N170
K0	2	N171
K0	2	N172
K0	2	N178
K0	2	N179
K0	2	N180
K0	2	N188
K0	2	N189
K0	2	N19
K0	2	N23
K0	2	N250
K0	2	N251
K0	2	N258
K0	2	N26
K0	2	N270
K0	2	N271
K0	2	N279
K0	2	N990
PF	29	Q658
SH	2	Q790
B5	6	Q850
PJ	7	Q870
PJ	7	Q871
PJ	7	Q872
PJ	7	Q873
PJ	7	Q874
PJ	7	Q900
PJ	7	Q909
PJ	7	Q913
PJ	7	Q917
PJ	7	Q929
PJ	7	Q934
PJ	7	Q935
PJ	7	Q958
PJ	7	Q959
PJ	7	Q963
PJ	7	Q969
PJ	7	Q978
PJ	7	Q980
PJ	7	Q984
PJ	7	Q985
PJ	7	Q989
PJ	7	Q992
PJ	7	Q999
SH	2	S009
SH	2	T200
SH	2	T201
SH	2	T202
SH	2	T203
SH	2	T204
SH	2	T205
SH	2	T210
SH	2	T211
SH	2	T212
SH	2	T213
SH	2	T215
SH	2	T220
SH	2	T221
SH	2	T222
SH	2	T223
SH	2	T230
SH	2	T231
SH	2	T232
SH	2	T233
SH	2	T234
SH	2	T235
SH	2	T240
SH	2	T241
SH	2	T242
SH	2	T243
SH	2	T250
SH	2	T251
SH	2	T252
SH	2	T253
SH	2	T255
SH	2	T257
SH	2	T260
SH	2	T261
SH	2	T264
SH	2	T269
SH	2	T273
SH	2	T280
SH	2	T287
SH	2	T290
SH	2	T291
SH	2	T292
SH	2	T293
SH	2	T295
SH	2	T304
SH	2	T310
SH	2	T311
SH	2	T312
SH	2	T313
SH	2	T314
SH	2	T320
SH	2	T321
SL	6	T400
SL	6	T401
SL	6	T403
SL	6	T405
SL	6	T407
SL	6	T408
SL	6	T410
SL	6	T412
SL	6	T414
SL	6	T415
SL	6	T421
SL	6	T422
SL	6	T423
SL	6	T424
SL	6	T426
SL	6	T427
SL	6	T428
SL	6	T430
SL	6	T432
SL	6	T472
SL	6	T507
SL	6	T510
SL	6	T511
SL	6	T513
SL	6	T518
SL	6	T519
SL	6	T520
SL	6	T528
SL	6	T531
SL	6	T533
SL	6	T97
