# Supplementary material for: The Use of a Bayesian Hierarchy to Develop and Validate a Co-Morbidity Score to Predict Mortality for Linked Primary and Secondary Care Data from the NHS in England
Source: PLoS One. 2016 Oct 27;11(10):e0165507. doi: 10.1371/journal.pone.0165507 (PMC5082800; doi:10.1371/journal.pone.0165507)
Supplement: S4 Table — (CSV) [file pone.0165507.s004.csv]

Category	Category_Weight	medcode	READcode	Read_desc
J6	3	2860	A703.00	Viral (serum) hepatitis B
J6	3	32164	A703000	Acute hep B with delta-agent (coinfectn) without hep coma
J6	3	30926	A705.00	Other specified viral hepatitis without coma
J6	3	2834	A705000	Viral hepatitis C without mention of hepatic coma
J6	3	32657	A705100	Acute delta-(super)infection of hepatitis B carrier
J6	3	26367	A707.00	Chronic viral hepatitis
J6	3	24813	A707000	Chronic viral hepatitis B with delta-agent
J6	3	30586	A707200	Chronic viral hepatitis C
J6	3	20137	A70z.00	Unspecified viral hepatitis
J6	3	2413	A70z000	Hepatitis C
B.	1	782	B....00	Neoplasms
B.	1	2755	B....11	Cancers
B2	12	34075	B2...00	Malig neop of respiratory tract and intrathoracic organs
B2	12	45307	B2...11	Carcinoma of respiratory tract and intrathoracic organs
B2	12	26652	B20..00	Malig neop nasal cavities, middle ear and accessory sinuses
B2	12	23389	B200.00	Malignant neoplasm of nasal cavities
B2	12	62182	B200300	Malignant neoplasm of vestibule of nose
B2	12	42856	B200z00	Malignant neoplasm of nasal cavities NOS
B2	12	32174	B202.00	Malignant neoplasm of maxillary sinus
B2	12	319	B21..00	Malignant neoplasm of larynx
B2	12	318	B210.00	Malignant neoplasm of glottis
B2	12	26165	B211.00	Malignant neoplasm of supraglottis
B2	12	43111	B213.00	Malignant neoplasm of laryngeal cartilage
B2	12	63460	B213000	Malignant neoplasm of arytenoid cartilage
B2	12	47862	B213300	Malignant neoplasm of thyroid cartilage
B2	12	55374	B215.00	Malignant neoplasm of epiglottis NOS
B2	12	26813	B21y.00	Malignant neoplasm of larynx, other specified site
B2	12	9237	B21z.00	Malignant neoplasm of larynx NOS
B2	12	13243	B22..00	Malignant neoplasm of trachea, bronchus and lung
B2	12	15221	B220.00	Malignant neoplasm of trachea
B2	12	37810	B220z00	Malignant neoplasm of trachea NOS
B2	12	12870	B221.00	Malignant neoplasm of main bronchus
B2	12	17391	B221000	Malignant neoplasm of carina of bronchus
B2	12	33444	B221100	Malignant neoplasm of hilus of lung
B2	12	21698	B221z00	Malignant neoplasm of main bronchus NOS
B2	12	10358	B222.00	Malignant neoplasm of upper lobe, bronchus or lung
B2	12	20170	B222.11	Pancoast's syndrome
B2	12	31700	B222000	Malignant neoplasm of upper lobe bronchus
B2	12	25886	B222100	Malignant neoplasm of upper lobe of lung
B2	12	44169	B222z00	Malignant neoplasm of upper lobe, bronchus or lung NOS
B2	12	31268	B223.00	Malignant neoplasm of middle lobe, bronchus or lung
B2	12	41523	B223000	Malignant neoplasm of middle lobe bronchus
B2	12	39923	B223100	Malignant neoplasm of middle lobe of lung
B2	12	31188	B224.00	Malignant neoplasm of lower lobe, bronchus or lung
B2	12	18678	B224000	Malignant neoplasm of lower lobe bronchus
B2	12	12582	B224100	Malignant neoplasm of lower lobe of lung
B2	12	42566	B224z00	Malignant neoplasm of lower lobe, bronchus or lung NOS
B2	12	7484	B226.00	Mesothelioma
B2	12	38961	B22y.00	Malignant neoplasm of other sites of bronchus or lung
B2	12	3903	B22z.00	Malignant neoplasm of bronchus or lung NOS
B2	12	2587	B22z.11	Lung cancer
B2	12	31573	B23..00	Malignant neoplasm of pleura
B2	12	9600	B232.00	Mesothelioma of pleura
B2	12	34742	B23z.00	Malignant neoplasm of pleura NOS
B2	12	27483	B240.00	Malignant neoplasm of thymus
B2	12	63430	B241000	Malignant neoplasm of endocardium
B2	12	27715	B242.00	Malignant neoplasm of anterior mediastinum
BC	11	9618	B56..00	Secondary and unspecified malignant neoplasm of lymph nodes
BC	11	7830	B56..11	Lymph node metastases
BC	11	49214	B560.00	Secondary and unspec malig neop lymph nodes head/face/neck
BC	11	33395	B560200	Secondary and unspec malig neop superficial cervical LN
BC	11	39433	B560500	Secondary and unspec malig neop submandibular lymph nodes
BC	11	67129	B560z00	Secondary unspec malig neop lymph nodes head/face/neck NOS
BC	11	67797	B561600	Secondary and unspec malig neop superfic tracheobronchial LN
BC	11	52190	B561900	Secondary and unspec malig neop pulmonary lymph nodes
BC	11	44931	B562z00	Secondary and unspec malig neop intra-abdominal LN NOS
BC	11	37540	B563000	Secondary and unspec malig neop axillary lymph nodes
BC	11	50904	B563200	Secondary and unspec malig neop infraclavicular lymph nodes
BC	11	35053	B57..00	Secondary malig neop of respiratory and digestive systems
BC	11	6471	B57..11	Metastases of respiratory and/or digestive systems
BC	11	4137	B570.00	Secondary malignant neoplasm of lung
BC	11	28727	B575000	Secondary malignant neoplasm of colon
BC	11	62909	B575100	Secondary malignant neoplasm of rectum
BC	11	8154	B576200	Malignant ascites
BC	11	15103	B577.00	Secondary malignant neoplasm of liver
BC	11	4403	B577.11	Liver metastases
BC	11	5842	B58..00	Secondary malignant neoplasm of other specified sites
BC	11	27651	B58..11	Secondary carcinoma of other specified sites
BC	11	1952	B580.00	Secondary malignant neoplasm of kidney
BC	11	22146	B581100	Secondary malignant neoplasm of bladder
BC	11	19945	B582.00	Secondary malignant neoplasm of skin
BC	11	35999	B582200	Secondary malignant neoplasm of skin of neck
BC	11	41144	B582300	Secondary malignant neoplasm of skin of trunk
BC	11	5198	B583000	Secondary malignant neoplasm of brain
BC	11	5199	B583200	Cerebral metastasis
BC	11	54120	B584.00	Secondary malignant neoplasm of other part of nervous system
BC	11	7654	B585.00	Secondary malignant neoplasm of bone and bone marrow
BC	11	18676	B585000	Pathological fracture due to metastatic bone disease
BC	11	44615	B586.00	Secondary malignant neoplasm of ovary
BC	11	36401	B587.00	Secondary malignant neoplasm of adrenal gland
BC	11	18616	B58y.00	Secondary malignant neoplasm of other specified sites
BC	11	16760	B58y000	Secondary malignant neoplasm of breast
BC	11	60335	B58y400	Secondary malignant neoplasm of vulva
BC	11	21590	B58y500	Secondary malignant neoplasm of prostate
BC	11	49145	B58y700	Secondary malignant neoplasm of penis
BC	11	22524	B58yz00	Secondary malignant neoplasm of other specified site NOS
BC	11	16500	B58z.00	Secondary malignant neoplasm of other specified site NOS
BC	11	47810	B59..00	Malignant neoplasm of unspecified site
BC	11	13569	B590.00	Disseminated malignancy NOS
BC	11	6170	B590.11	Carcinomatosis
B6	4	12323	B6...00	Malignant neoplasm of lymphatic and haemopoietic tissue
B6	4	1481	B600.00	Reticulosarcoma
B6	4	99240	B600z00	Reticulosarcoma NOS
B6	4	27416	B601.00	Lymphosarcoma
B6	4	21402	B602.00	Burkitt's lymphoma
B6	4	2462	B61..00	Hodgkin's disease
B6	4	38939	B613.00	Hodgkin's disease, lymphocytic-histiocytic predominance
B6	4	29178	B614.00	Hodgkin's disease, nodular sclerosis
B6	4	63054	B614z00	Hodgkin's disease, nodular sclerosis NOS
B6	4	53397	B61z.00	Hodgkin's disease NOS
B6	4	61662	B61z000	Hodgkin's disease NOS, unspecified site
B6	4	59778	B61z100	Hodgkin's disease NOS of lymph nodes of head, face and neck
B6	4	59755	B61z200	Hodgkin's disease NOS of intrathoracic lymph nodes
B6	4	42461	B61zz00	Hodgkin's disease NOS
B6	4	33333	B62..00	Other malignant neoplasm of lymphoid and histiocytic tissue
B6	4	5179	B620.00	Nodular lymphoma (Brill - Symmers disease)
B6	4	12006	B621.00	Mycosis fungoides
B6	4	38005	B621z00	Mycosis fungoides NOS
B6	4	35014	B622.00	Sezary's disease
B6	4	44267	B623.00	Malignant histiocytosis
B6	4	27330	B624.00	Leukaemic reticuloendotheliosis
B6	4	5137	B624.11	Leukaemic reticuloendotheliosis
B6	4	87335	B624.12	Hairy cell leukaemia
B6	4	34926	B625.00	Letterer-Siwe disease
B6	4	15036	B626.00	Malignant mast cell tumours
B6	4	3604	B627.00	Non - Hodgkin's lymphoma
B6	4	28639	B627000	Follicular non-Hodgkin's small cleaved cell lymphoma
B6	4	49262	B627200	Follicular non-Hodgkin's large cell lymphoma
B6	4	50695	B627500	Diffuse non-Hodgkin mixed sml & lge cell (diffuse) lymphoma
B6	4	53551	B627600	Diffuse non-Hodgkin's immunoblastic (diffuse) lymphoma
B6	4	17460	B627700	Diffuse non-Hodgkin's lymphoblastic (diffuse) lymphoma
B6	4	31576	B627B00	Other types of follicular non-Hodgkin's lymphoma
B6	4	21549	B627C00	Follicular non-Hodgkin's lymphoma
B6	4	17182	B627C11	Follicular lymphoma NOS
B6	4	31794	B627W00	Unspecified B-cell non-Hodgkin's lymphoma
B6	4	39798	B627X00	Diffuse non-Hodgkin's lymphoma, unspecified
B6	4	17887	B62x.00	Malignant lymphoma otherwise specified
B6	4	57737	B62x100	Lymphoepithelioid lymphoma
B6	4	12464	B62x200	Peripheral T-cell lymphoma
B6	4	44318	B62xX00	Oth and unspecif peripheral & cutaneous T-cell lymphomas
B6	4	12335	B62y.00	Malignant lymphoma NOS
B6	4	71262	B62y600	Malignant lymphoma NOS of intrapelvic lymph nodes
B6	4	15504	B62y800	Malignant lymphoma NOS of lymph nodes of multiple sites
B6	4	15027	B62yz00	Malignant lymphoma NOS
B6	4	37182	B63..00	Multiple myeloma and immunoproliferative neoplasms
B6	4	4944	B630.00	Multiple myeloma
B6	4	43552	B630.11	Kahler's disease
B6	4	15211	B630.12	Myelomatosis
B6	4	19028	B630100	Solitary myeloma
B6	4	21329	B630200	Plasmacytoma NOS
B6	4	46042	B630300	Lambda light chain myeloma
B6	4	39187	B631.00	Plasma cell leukaemia
B6	4	19372	B64..00	Lymphoid leukaemia
B6	4	4222	B64..11	Lymphatic leukaemia
B6	4	4251	B640.00	Acute lymphoid leukaemia
B6	4	8625	B641.00	Chronic lymphoid leukaemia
B6	4	27790	B641.11	Chronic lymphatic leukaemia
B6	4	31586	B64y100	Prolymphocytic leukaemia
B6	4	38331	B64yz00	Other lymphoid leukaemia NOS
B6	4	38914	B64z.00	Lymphoid leukaemia NOS
B6	4	7176	B65..00	Myeloid leukaemia
B6	4	4413	B650.00	Acute myeloid leukaemia
B6	4	10726	B651.00	Chronic myeloid leukaemia
B6	4	31701	B651.11	Chronic granulocytic leukaemia
B6	4	52327	B653000	Chloroma
B6	4	66089	B65yz00	Other myeloid leukaemia NOS
B6	4	35875	B66..00	Monocytic leukaemia
B6	4	27458	B661.00	Chronic monocytic leukaemia
B6	4	37272	B67..00	Other specified leukaemia
B6	4	42539	B670.00	Acute erythraemia and erythroleukaemia
B6	4	27340	B670.11	Di Guglielmo's disease
B6	4	37468	B671.00	Chronic erythraemia
B6	4	63653	B671.11	Heilmeyer - Schoner disease
B6	4	28276	B675.00	Acute myelofibrosis
B6	4	30632	B67z.00	Other specified leukaemia NOS
B6	4	25191	B68..00	Leukaemia of unspecified cell type
B6	4	4072	B680.00	Acute leukaemia NOS
B6	4	16416	B681.00	Chronic leukaemia NOS
B6	4	34692	B68y.00	Other leukaemia of unspecified cell type
B6	4	4250	B68z.00	Leukaemia NOS
B6	4	20440	B69..00	Myelomonocytic leukaemia
B6	4	22050	B691.00	Chronic myelomonocytic leukaemia
B6	4	6115	B6y0.00	Myeloproliferative disorder
B6	4	17056	B6y0.11	Myeloproliferative disease
B6	4	39336	B6y1.00	Myelosclerosis with myeloid metaplasia
B6	4	49301	B6z..00	Malignant neoplasm lymphatic or haematopoietic tissue NOS
B.	1	22809	B9...00	Neoplasms of uncertain behaviour
B2	12	43348	B906.00	Neoplasm of uncertain behaviour of larynx
B2	12	17379	B906800	Neoplasm of uncertain behaviour of vocal cord
B2	12	25475	B907100	Neoplasm of uncertain behaviour of bronchus
B2	12	3915	B907200	Neoplasm of uncertain behaviour of lung
B2	12	64443	B908000	Neoplasm of uncertain behaviour of pleura
B2	12	39374	B908200	Neoplasm of uncertain behaviour of mediastinum
B2	12	54233	B90z500	Neoplasm of uncertain behaviour of maxillary sinus
D4	2	2481	B934.00	Polycythaemia vera
D4	2	5542	B934.11	Polycythaemia rubra vera
D4	2	36790	B934.12	Primary polycythaemia
B6	4	45414	B935.00	Neoplasm of uncertain behaviour of histiocytic and mast cell
B6	4	29789	B935.11	Histiocytic tumour NOS
B6	4	4661	B935.12	Mastocytoma NOS
B6	4	59663	B936.00	Neoplasm of uncertain behaviour of plasma cells
B6	4	38321	B936.12	Plasmacytoma NOS
D4	2	31560	B937.12	Idiopathic thrombocythaemia
D2	1	14927	B937.14	Myelodysplasia
D2	1	22890	B937000	Refractory anaemia without sideroblasts, so stated
D2	1	10817	B937100	Refractory anaemia with sideroblasts
D2	1	23875	B937200	Refractory anaemia with excess of blasts
D4	2	11950	B937400	Essential (haemorrhagic) thrombocythaemia
D4	2	12265	B937411	Primary thrombocythaemia
D4	2	17386	B937500	Idiopathic thrombocythaemia
D2	1	45285	B937W00	Myelodysplastic syndrome, unspecified
D2	1	4561	B937W11	Myelodysplasia
D2	1	19130	B937X00	Refractory anaemia, unspecified
B.	1	35532	BB...00	[M]Morphology of neoplasms
B.	1	21207	BB...11	[M]Tumour morphology
B.	1	10258	BB0..00	[M]Neoplasms NOS
B.	1	15543	BB01.00	[M]Neoplasm, uncertain whether benign or malignant
B.	1	21868	BB02.00	[M]Neoplasm, malignant
B.	1	3197	BB03.00	[M]Neoplasm, metastatic
B.	1	6985	BB03.11	[M]Secondary neoplasm
B.	1	22267	BB04.00	[M]Neoplasm, malig, uncertain whether primary or metastatic
B.	1	5932	BB06.00	[M]Tumour cells, uncertain whether benign or malignant
B.	1	8627	BB07.00	[M]Tumour cells, malignant
B.	1	22156	BB08.00	[M]Malignant tumour, small cell type
B.	1	24511	BB09.00	[M]Malignant tumour, giant cell type
B.	1	33508	BB0z.00	[M]Unspecified tumour cell NOS
B.	1	20653	BB1..00	[M]Epithelial neoplasms NOS
B.	1	20564	BB11.00	[M]Carcinoma in situ NOS
B.	1	21914	BB11.11	[M]Intraepithelial carcinoma NOS
B.	1	8695	BB12.00	[M]Carcinoma NOS
BC	11	3152	BB13.00	[M]Carcinoma, metastatic, NOS
BC	11	9366	BB13.11	[M]Secondary carcinoma
BC	11	16692	BB14.00	[M]Carcinomatosis
B.	1	57336	BB16.00	[M]Epithelioma, malignant
B.	1	25961	BB17.00	[M]Large cell carcinoma NOS
B.	1	21609	BB18.00	[M]Carcinoma, undifferentiated type, NOS
B.	1	12609	BB19.00	[M]Carcinoma, anaplastic type, NOS
B.	1	26413	BB1A.00	[M]Pleomorphic carcinoma
B.	1	48048	BB1B.00	[M]Giant cell and spindle cell carcinoma
B.	1	6966	BB1D.00	[M]Spindle cell carcinoma
B.	1	9291	BB1J.00	[M]Small cell carcinoma NOS
B.	1	9156	BB1K.00	[M]Oat cell carcinoma
B.	1	30988	BB1M.00	[M]Small cell carcinoma, intermediate cell
B.	1	21217	BB1N.00	[M]Small cell-large cell carcinoma
B.	1	40494	BB2..00	[M]Papillary and squamous cell neoplasms
B.	1	11782	BB2..11	[M]Papillary neoplasms
B.	1	7967	BB2..12	[M]Squamous cell neoplasms
B.	1	38651	BB21.00	[M]Papillary carcinoma in situ
B.	1	10541	BB22.00	[M]Papillary carcinoma NOS
B.	1	46432	BB23.00	[M]Verrucous papilloma
B.	1	34395	BB24.00	[M]Verrucous carcinoma NOS
B.	1	155	BB25.00	[M]Squamous cell papilloma
B.	1	48321	BB25.11	[M]Dyskeratotic papilloma
B.	1	20807	BB26.00	[M]Papillary squamous cell carcinoma
B.	1	48182	BB29.11	[M]Epidermoid carcinoma in situ
B.	1	19041	BB29.12	[M]Intraepidermal carcinoma NOS
B.	1	19678	BB29.13	[M]Intraepithelial squamous cell carcinoma
B.	1	1624	BB2A.00	[M]Squamous cell carcinoma NOS
B.	1	56600	BB2A.11	[M]Epidermoid carcinoma NOS
B.	1	24293	BB2B.00	[M]Squamous cell carcinoma, metastatic NOS
B.	1	29787	BB2C.00	[M]Squamous cell carcinoma, keratinising type NOS
B.	1	57513	BB2C.11	[M]Epidermoid carcinoma, keratinising type
B.	1	41816	BB2E.00	[M]Squamous cell carcinoma, small cell, non-keratinising
B.	1	33497	BB2J.00	[M]Squamous cell carcinoma, microinvasive
B.	1	41481	BB2K.00	[M]Queyrat's erythroplasia
B.	1	45510	BB2M.00	[M]Lymphoepithelial carcinoma
B.	1	44534	BB2N.00	[M]Intraepit neop,grade III,of cervix, vulva and vagina
B.	1	49399	BB2z.00	[M]Papillary or squamous cell neoplasm NOS
B.	1	13574	BB36.00	[M]Metatypical carcinoma
B.	1	20869	BB38.00	[M]Trichoepithelioma
B.	1	22060	BB39.00	[M]Trichofolliculoma
B.	1	24711	BB3A.00	[M]Tricholemmoma
B.	1	6280	BB3B.00	[M]Pilomatrixoma
B.	1	28812	BB3B.11	[M]Malherbe's calcified epithelioma
B.	1	1950	BB4..00	[M]Transitional cell papillomas and carcinomas
B.	1	41726	BB40.00	[M]Transitional cell papilloma NOS
B.	1	50294	BB41.00	[M]Urothelial papilloma
B.	1	1904	BB41.11	[M]Urinary bladder papilloma
B.	1	21652	BB42.00	[M]Transitional cell carcinoma in situ
B.	1	6436	BB43.00	[M]Transitional cell carcinoma NOS
B.	1	12388	BB43.11	[M]Urothelial carcinoma
B.	1	42001	BB44.00	[M]Schneiderian papilloma
B.	1	38454	BB48.00	[M]Basaloid carcinoma
B.	1	9712	BB4A.00	[M]Papillary transitional cell carcinoma
B.	1	33897	BB4z.00	[M]Transitional cell papilloma or carcinoma NOS
B.	1	19091	BB5..00	[M]Adenomas and adenocarcinomas
B.	1	2272	BB5..11	[M]Adenocarcinomas
B.	1	27827	BB51.00	[M]Adenocarcinoma in situ
B.	1	29170	BB51000	[M]Adenocarcinoma in situ in villous adenoma
B.	1	37137	BB51100	[M]Adenocarcinoma in situ in tubulovillous adenoma
B.	1	8930	BB52.00	[M]Adenocarcinoma NOS
B.	1	44778	BB52000	[M]Adenocarcinoma in tubulovillous adenoma
B.	1	5455	BB53.00	[M]Adenocarcinoma, metastatic, NOS
B.	1	48223	BB54.00	[M]Scirrhous adenocarcinoma
B.	1	27440	BB55.00	[M]Linitis plastica
B.	1	28272	BB57.00	[M]Adenocarcinoma, intestinal type
B.	1	59240	BB58.00	[M]Carcinoma, diffuse type
B.	1	8032	BB5B.00	[M]Pancreatic adenomas and carcinomas
B.	1	9224	BB5B200	[M]Insulinoma NOS
B.	1	58022	BB5B400	[M]Glucagonoma NOS
B.	1	21659	BB5Bz00	[M]Pancreatic adenoma or carcinoma NOS
B.	1	26858	BB5C.00	[M]Gastrinoma and carcinomas
B.	1	43594	BB5Cz00	[M]Gastrinoma or carcinoma NOS
B.	1	8711	BB5D100	[M]Cholangiocarcinoma
B.	1	29792	BB5D400	[M]Liver cell adenoma
B.	1	40240	BB5D500	[M]Hepatocellular carcinoma NOS
B.	1	20234	BB5D511	[M]Hepatoma NOS
B.	1	25641	BB5D513	[M]Liver cell carcinoma
B.	1	53987	BB5Dz00	[M]Hepatobiliary adenoma or carcinoma NOS
B.	1	36124	BB5H.00	[M]Eccrine dermal cylindroma
B.	1	50753	BB5H.11	[M]Turban tumour
B.	1	33775	BB5J.00	[M]Adenoid cystic carcinoma
B.	1	5265	BB5J.13	[M]Cylindroma NOS
B.	1	18255	BB5L.00	[M]Adenomatous and adenocarcinomatous polyps
B.	1	52326	BB5L100	[M]Adenocarcinoma in adenomatous polyp
B.	1	36286	BB5Lz00	[M]Adenomatous or adenocarcinomatous polyp NOS
B.	1	6746	BB5M.00	[M]Tubular adenomas and adenocarcinomas
B.	1	60045	BB5M100	[M]Tubular adenocarcinoma
B.	1	39148	BB5Mz00	[M]Tubular adenoma or adenocarcinoma NOS
B.	1	41702	BB5N.00	[M]Adenomatous and adenocarcinomatous polyps of colon
B.	1	33904	BB5N000	[M]Adenomatous polyposis coli
B.	1	12494	BB5N012	[M]Familial polyposis coli
B.	1	73275	BB5N100	[M]Adenocarcinoma in adenomatous polposis coli
B.	1	39875	BB5Nz00	[M]Adenomatous or adenocarcinomatous polyps of the colon NOS
B.	1	3923	BB5R.00	[M]Carcinoid tumours
B.	1	38444	BB5R000	[M]Carcinoid tumour NOS
B.	1	34110	BB5R100	[M]Carcinoid tumour, malignant
B.	1	23081	BB5R111	[M]Carcinoid bronchial adenoma
B.	1	26253	BB5R900	[M]Neuroendocrine carcinoma
B.	1	32641	BB5RA00	[M]Merkel cell carcinoma
B.	1	45573	BB5Rz00	[M]Carcinoid tumours NOS
B.	1	41260	BB5S100	[M]Bronchial adenoma NOS
B.	1	34015	BB5S200	[M]Bronchiolo-alveolar adenocarcinoma
B.	1	36530	BB5S211	[M]Alveolar cell carcinoma
B.	1	16723	BB5S212	[M]Bronchiolar carcinoma
B.	1	72290	BB5S300	[M]Alveolar adenoma
B.	1	42273	BB5T.00	[M]Papillary adenomas and adenocarcinomas
B.	1	35348	BB5T100	[M]Papillary adenocarcinoma NOS
B.	1	6920	BB5U.00	[M]Villous adenomas and adenocarcinomas
B.	1	29449	BB5U011	[M]Villous papilloma
B.	1	67342	BB5U100	[M]Adenocarcinoma in villous adenoma
B.	1	35891	BB5U312	[M]Villoglandular adenoma
B.	1	26120	BB5V.00	[M]Pituitary adenomas and carcinomas
B.	1	39727	BB5V000	[M]Chromophobe adenoma
B.	1	40622	BB5V711	[M]Mucoid cell carcinoma
B.	1	57422	BB5Vz00	[M]Pituitary adenoma or carcinoma NOS
B.	1	28806	BB5W013	[M]Oncocytoma
B.	1	29008	BB5W111	[M]Hurthle cell adenocarcinoma
B.	1	36882	BB5X.00	[M]Clear cell adenomas and adenocarcinomas
B.	1	37354	BB5X100	[M]Clear cell adenocarcinoma NOS
B.	1	27697	BB5Y.00	[M]Hypernephroid tumour
B.	1	8101	BB5a.00	[M]Renal adenoma and carcinoma
B.	1	10668	BB5a000	[M]Renal cell carcinoma
B.	1	15419	BB5a012	[M]Hypernephroma
B.	1	35467	BB5az00	[M]Renal adenoma or carcinoma NOS
B.	1	34096	BB5b.00	[M]Granular cell carcinoma
B.	1	4217	BB5c.00	[M]Parathyroid adenomas and adenocarcinomas
B.	1	42169	BB5cz00	[M]Parathyroid adenoma or adenocarcinoma NOS
B.	1	40371	BB5e.00	[M]Lipoadenoma
B.	1	19263	BB5f.00	[M]Thyroid adenoma and adenocarcinoma
B.	1	21741	BB5f100	[M]Follicular adenocarcinoma NOS
B.	1	21847	BB5f111	[M]Follicular carcinoma
B.	1	31061	BB5f511	[M]Colloid adenoma
B.	1	40266	BB5g.00	[M]Multiple endocrine adenomas
B.	1	40883	BB5h.00	[M]Adrenal cortical tumours
B.	1	62256	BB5hz00	[M]Adrenal cortical tumours NOS
B.	1	8606	BB5j.00	[M]Endometrioid adenomas and carcinomas
B.	1	37728	BB5j011	[M]Endometrioid cystadenoma NOS
B.	1	9447	BB5j200	[M]Endometrioid carcinoma
B.	1	28388	BB5jz00	[M]Endometrioid adenoma or carcinoma NOS
B.	1	16902	BB5y000	[M]Basal cell adenocarcinoma
B.	1	49900	BB5y200	[M]Klatskin's tumour
B.	1	5707	BB5y400	[M]Prolactinoma
B.	1	35975	BB5z.00	[M]Adenoma or adenocarcinoma NOS
B.	1	29563	BB6..00	[M]Adnexal and skin appendage neoplasms
B.	1	11182	BB61011	[M]Hidradenoma NOS
B.	1	44066	BB63.00	[M]Eccrine acrospiroma
B.	1	60071	BB63.11	[M]Clear cell hidradenoma
B.	1	6753	BB63.12	[M]Eccrine poroma
B.	1	17501	BB64.00	[M]Eccrine spiradenoma
B.	1	30293	BB64.11	[M]Spiradenoma NOS
B.	1	28563	BB65.00	[M]Hidrocystoma
B.	1	12254	BB66.00	[M]Papillary hydradenoma
B.	1	17676	BB68.00	[M]Syringoma NOS
B.	1	28291	BB69.00	[M]Sebaceous adenoma and adenocarcinoma
B.	1	34269	BB69100	[M]Sebaceous adenocarcinoma
B.	1	10315	BB6z.00	[M]Adnexal and skin appendage neoplasm NOS
B.	1	34627	BB7..00	[M]Mucoepidermoid neoplasms
B.	1	59100	BB70.00	[M]Mucoepidermoid tumour
B.	1	28625	BB71.00	[M]Mucoepidermoid carcinoma
B.	1	21651	BB8..00	[M]Cystic, mucinous and serous neoplasms
B.	1	34984	BB80.00	[M]Cystadenoma and carcinoma
B.	1	18633	BB80000	[M]Cystadenoma NOS
B.	1	34000	BB80100	[M]Cystadenocarcinoma NOS
B.	1	69978	BB80200	[M]Borderline mucinous cystadenoma of the ovary
B.	1	2979	BB81.00	[M]Ovarian cystic, mucinous and serous neoplasms
B.	1	17151	BB81.11	[M]Ovarian cystadenoma or carcinoma
B.	1	18638	BB81.12	[M]Ovarian mucinous tumour
B.	1	39007	BB81.13	[M]Ovarian papillary tumour
B.	1	28939	BB81000	[M]Serous cystadenoma NOS
B.	1	52263	BB81100	[M]Serous cystadenoma, borderline malignancy
B.	1	38442	BB81200	[M]Serous cystadenocarcinoma, NOS
B.	1	60406	BB81600	[M]Papillary serous cystadenoma NOS
B.	1	44930	BB81800	[M]Papillary serous cystadenocarcinoma
B.	1	20210	BB81C00	[M]Mucinous cystadenoma NOS
B.	1	38808	BB81C11	[M]Pseudomucinous cystadenoma NOS
B.	1	28396	BB81D00	[M]Mucinous cystadenoma, borderline malignancy
B.	1	66876	BB81E11	[M]Pseudomucinous adenocarcinoma
B.	1	21131	BB81J00	[M]Serous cystadenoma, borderline malignancy
B.	1	40632	BB82.00	[M]Mucinous adenoma and adenocarcinoma
B.	1	12497	BB82100	[M]Mucinous adenocarcinoma
B.	1	30416	BB82111	[M]Colloid adenocarcinoma
B.	1	17098	BB83.00	[M]Pseudomyxoma peritonei
B.	1	44074	BB84.00	[M]Mucin-producing adenocarcinoma
B.	1	53694	BB85111	[M]Krukenberg tumour
B.	1	18029	BB9..00	[M]Ductal, lobular and medullary neoplasms
B.	1	27728	BB90.00	[M]Intraductal carcinoma, noninfiltrating NOS
B.	1	8351	BB91.00	[M]Infiltrating duct carcinoma
B.	1	21833	BB91.11	[M]Duct carcinoma NOS
B.	1	30189	BB91000	[M]Intraductal papillary adenocarcinoma with invasion
B.	1	39760	BB91100	[M]Infiltrating duct and lobular carcinoma
B.	1	40359	BB94.00	[M]Juvenile breast carcinoma
B.	1	18417	BB95.00	[M]Intraductal papilloma
B.	1	31740	BB95.12	[M]Ductal papilloma
B.	1	39394	BB97.00	[M]Intracystic papillary adenoma
B.	1	67932	BB99.00	[M]Intraductal papillomatosis NOS
B.	1	39145	BB9A.00	[M]Subareolar duct papillomatosis
B.	1	36488	BB9A.11	[M]Adenoma of the nipple
B.	1	16677	BB9B.00	[M]Medullary carcinoma NOS
B.	1	21861	BB9E.00	[M]Lobular carcinoma in situ
B.	1	12427	BB9F.00	[M]Lobular carcinoma NOS
B.	1	7319	BB9G.00	[M]Infiltrating ductular carcinoma
B.	1	42542	BB9K.00	[M]Paget's disease and infiltrating breast duct carcinoma
B.	1	12480	BB9K000	[M]Paget's disease and intraductal carcinoma of breast
B.	1	24523	BB9L.00	[M]Paget's disease, extramammary, exc Paget's disease bone
B.	1	3969	BB9M.00	[M]Intracystic carcinoma NOS
B.	1	60683	BB9z.00	[M]Ductal, lobular or medullary neoplasm NOS
B.	1	12580	BBB0.00	[M]Adenosquamous carcinoma
B.	1	31793	BBB6.00	[M]Thymoma
B.	1	31343	BBB6000	[M]Thymoma, benign
B.	1	39294	BBC..00	[M]Specialised gonadal neoplasms
B.	1	54654	BBC0.00	[M]Sex cord-stromal tumour
B.	1	21435	BBC0.12	[M]Ovarian stromal tumour
B.	1	21319	BBC0.13	[M]Testicular stromal tumour
B.	1	40742	BBC1200	[M]Thecoma, luteinized
B.	1	6751	BBC3.00	[M]Granulosa cell tumour NOS
B.	1	48957	BBC5.00	[M]Granulosa cell-theca cell tumour
B.	1	18065	BBC7.00	[M]Sertoli-Leydig cell tumour
B.	1	38979	BBC9.13	[M]Sertoli cell tumour
B.	1	40954	BBC9.14	[M]Testicular adenoma
B.	1	31170	BBCC.00	[M]Leydig cell tumour
B.	1	39734	BBCD.00	[M]Hilar cell tumour
B.	1	59995	BBCE.00	[M]Lipid cell tumour of ovary
B.	1	11754	BBCG.00	[M]Sclerosing stromal tumour
B.	1	24924	BBD..00	[M]Paragangliomas and glomus tumours
B.	1	10913	BBD0.00	[M]Paraganglioma NOS
B.	1	45953	BBD4.00	[M]Glomus jugulare tumour
B.	1	36209	BBD6.00	[M]Carotid body tumour
B.	1	48326	BBD7.11	[M]Chemodectoma
B.	1	50605	BBDB.00	[M]Glomangiosarcoma
B.	1	45969	BBDC.00	[M]Glomus tumour
B.	1	4916	BBDD.00	[M]Glomangioma
B.	1	52070	BBDE.00	[M]Gangliocytic paraganglioma
B.	1	34712	BBDF.00	[M]Glomangiomyoma
B.	1	7693	BBE..00	[M]Naevi and melanomas
B.	1	579	BBE1.00	[M]Malignant melanoma NOS
B.	1	24551	BBE1.11	[M]Melanocarcinoma
B.	1	7483	BBE1.12	[M]Melanoma NOS
B.	1	51353	BBE1000	[M]Malignant melanoma, regressing
B.	1	58835	BBE1100	[M]Desmoplastic melanoma, malignant
B.	1	20982	BBE2.00	[M]Nodular melanoma
B.	1	17232	BBEA.00	[M]Amelanotic melanoma
B.	1	62088	BBEG.00	[M]Malignant melanoma in Hutchinson's melanotic freckle
B.	1	11922	BBEG.11	[M]Lentigo maligna melanoma
B.	1	22692	BBEG000	[M]Acral lentiginous melanoma, malignant
B.	1	24208	BBEH.00	[M]Superficial spreading melanoma
B.	1	4871	BBEN.11	[M]Juvenila melanoma
B.	1	44061	BBEQ.00	[M]Spindle cell melanoma NOS
B.	1	39059	BBEX.00	[M]Melanoma in situ
B.	1	3376	BBEY.00	[M]Dysplastic naevus
B.	1	33734	BBEz.00	[M]Naevi or melanoma NOS
B.	1	17366	BBF..00	[M]Soft tissue tumours and sarcomas NOS
B.	1	8085	BBF1.00	[M]Sarcoma NOS
B.	1	31026	BBF3.00	[M]Spindle cell sarcoma
B.	1	46581	BBF4.11	[M]Pleomorphic cell sarcoma
B.	1	38869	BBG..00	[M]Fibromatous neoplasms
B.	1	31323	BBG1.00	[M]Fibrosarcoma NOS
B.	1	50574	BBG2.11	[M]Myxofibroma NOS
B.	1	23919	BBG4.00	[M]Periosteal fibroma
B.	1	50423	BBG9.00	[M]Elastofibroma
B.	1	55886	BBGA.00	[M]Aggressive fibromatosis
B.	1	2776	BBGA.11	[M]Desmoid NOS
B.	1	44277	BBGA.13	[M]Invasive fibroma
B.	1	18566	BBGB.11	[M]Abdominal desmoid
B.	1	27674	BBGE.00	[M]Atypical fibrous histiocytoma
B.	1	37680	BBGF.00	[M]Fibrous histiocytoma, malignant
B.	1	41839	BBGG.00	[M]Fibroxanthoma NOS
B.	1	34276	BBGH.00	[M]Atypical fibroxanthoma
B.	1	35034	BBGJ.11	[M]Fibroxanthosarcoma
B.	1	22655	BBGK.13	[M]Sclerosing haemangioma
B.	1	27905	BBGK.14	[M]Subepidermal nodular fibrosis
B.	1	31772	BBGM.00	[M]Dermatofibrosarcoma NOS
B.	1	8985	BBH0.00	[M]Myxoma NOS
B.	1	21732	BBH1.00	[M]Myxosarcoma
B.	1	26171	BBHZ.00	[M]Angiomyxoma
B.	1	12268	BBJ..00	[M]Lipomatous neoplasms
B.	1	45882	BBJ0.00	[M]Lipoma NOS
B.	1	28599	BBJ1.00	[M]Liposarcoma NOS
B.	1	56676	BBJ5.00	[M]Myxoid liposarcoma
B.	1	59651	BBJ8.00	[M]Mixed type liposarcoma
B.	1	18521	BBJB.00	[M]Angiolipomatous neoplasms
B.	1	37857	BBJB000	[M]Angiomyolipoma
B.	1	27596	BBJB200	[M]Angiolipoma NOS
B.	1	42528	BBJD.00	[M]Hibernoma
B.	1	7856	BBJH.00	[M]Dedifferentiated liposarcoma
B.	1	57628	BBJz.00	[M]Lipomatous neoplasms NOS
B.	1	10588	BBK0200	[M]Leiomyosarcoma NOS
B.	1	64596	BBK0700	[M]Myxoid leiomyosarcoma
B.	1	42526	BBK1.00	[M]Angiomyomatous neoplasms
B.	1	47811	BBK1000	[M]Angiomyoma
B.	1	17530	BBK1011	[M]Angioleiomyoma
B.	1	62662	BBK1z00	[M]Angiomyomatous neoplasm NOS
B.	1	31818	BBK2.00	[M]Myoma and myosarcoma
B.	1	55268	BBK2100	[M]Myosarcoma
B.	1	31421	BBK3100	[M]Rhabdomyosarcoma NOS
B.	1	48275	BBK3600	[M]Embryonal rhabdomyosarcoma
B.	1	37081	BBK3800	[M]Smooth muscle tumour NOS
B.	1	47874	BBL..00	[M]Complex mixed and stromal neoplasms
B.	1	34030	BBL0.00	[M]Endometrial stromal sarcoma
B.	1	21419	BBL3.11	[M]Chondroid syringoma
B.	1	44217	BBL3.12	[M]Mixed tumour NOS
B.	1	21173	BBL5.00	[M]Mullerian mixed tumour
B.	1	49811	BBL6.00	[M]Mesodermal mixed tumour
B.	1	17314	BBL7112	[M]Wilms' tumour
B.	1	45668	BBLB.00	[M]Myoepithelioma
B.	1	44060	BBLC.00	[M]Mesenchymomas
B.	1	17212	BBLH.00	[M]Rhabdoid sarcoma
B.	1	18771	BBLJ.00	[M]Clear cell sarcoma of kidney
B.	1	25810	BBM0.00	[M]Brenner tumours
B.	1	48254	BBM2.00	[M]Intracanalicular fibroadenoma NOS
B.	1	9066	BBM4.00	[M]Adenofibroma NOS
B.	1	17446	BBM4.11	[M]Cystadenofibroma NOS
B.	1	37507	BBM5.00	[M]Serous adenofibroma
B.	1	40514	BBM6.00	[M]Mucinous adenofibroma
B.	1	62431	BBM7.00	[M]Cellular intracanalicular fibroadenoma
B.	1	36701	BBM7.13	[M]Giant fibroadenoma NOS
B.	1	50905	BBMA.00	[M]Juvenile fibroadenoma
B.	1	7966	BBMz.00	[M]Fibroepithelial neoplasm NOS
B.	1	35883	BBN..00	[M]Synovial neoplasms
B.	1	34332	BBN0.00	[M]Synovioma, benign
B.	1	17409	BBN1.11	[M]Synovioma NOS
B.	1	16474	BBP..00	[M]Mesothelial neoplasms
B.	1	27509	BBP1.00	[M]Mesothelioma, malignant
B.	1	21882	BBP8.00	[M]Adenomatoid tumour NOS
B.	1	21770	BBPX.00	[M]Mesothelioma, unspecified
B.	1	17468	BBQ..00	[M]Germ cell neoplasms
B.	1	32191	BBQ0.00	[M]Dysgerminoma
B.	1	7476	BBQ1.00	[M]Seminomas
B.	1	35223	BBQ1100	[M]Spermatocytic seminoma
B.	1	9859	BBQ1z00	[M]Seminoma NOS
B.	1	27971	BBQ2.00	[M]Germinoma
B.	1	28941	BBQ3.00	[M]Embryonal carcinoma NOS
B.	1	17435	BBQ7.00	[M]Teratomas
B.	1	50432	BBQ7000	[M]Teratoma, benign
B.	1	19180	BBQ7100	[M]Teratoma NOS
B.	1	33636	BBQ7200	[M]Teratoma, malignant, NOS
B.	1	52493	BBQ7213	[M]Teratoblastoma, malignant
B.	1	21682	BBQ7500	[M]Malignant teratoma, intermediate type
B.	1	42300	BBQ7z00	[M]Teratoma NOS
B.	1	65861	BBQ9.00	[M]Dermoid cyst with malignant transformation
B.	1	11404	BBR0.00	[M]Hydatidiform mole NOS
B.	1	10875	BBR0.11	[M]Hydatid mole
B.	1	47339	BBR1.13	[M]Invasive mole NOS
B.	1	29945	BBR4.00	[M]Malignant teratoma, trophoblastic
B.	1	4873	BBR5.00	[M]Partial hydatidiform mole
B.	1	28635	BBR7.00	[M]Classical hydatidiform mole
B.	1	36646	BBT..11	[M]Haemangiomatous tumours
B.	1	62348	BBT1.00	[M]Haemangiosarcoma
B.	1	22650	BBT1.11	[M]Angiosarcoma
B.	1	11719	BBT4.11	[M]Arteriovenous haemangioma
B.	1	40853	BBT7z11	[M]Angioendothelioma
B.	1	50658	BBT8.12	[M]Infantile haemangioma
B.	1	27439	BBTA.00	[M]Kaposi's sarcoma
B.	1	5430	BBTE.00	[M]Angiofibroma NOS
B.	1	34385	BBTE.11	[M]Juvenile angiofibroma
B.	1	41349	BBTF.11	[M]Angioblastoma
B.	1	53774	BBTG.00	[M]Epithelioid haemangioma
B.	1	22712	BBTJ.00	[M]Epithelioid haemangioendothelioma NOS
B.	1	38417	BBU3.00	[M]Cavernous lymphangioma
B.	1	1325	BBU4.11	[M]Cystic hygroma
B.	1	44191	BBU4.12	[M]Hygroma
B.	1	63571	BBV..12	[M]Parosteal osteosarcoma
B.	1	44556	BBV0.00	[M]Osteoma NOS
B.	1	8660	BBV1.00	[M]Osteosarcoma NOS
B.	1	49862	BBV1.11	[M]Osteoblastic sarcoma
B.	1	5052	BBV1.13	[M]Osteogenic sarcoma NOS
B.	1	24539	BBV2.00	[M]Chondroblastic osteosarcoma
B.	1	22561	BBV4.00	[M]Telangiectatic osteosarcoma
B.	1	33993	BBV7.00	[M]Osteoid osteoma NOS
B.	1	62492	BBV8.00	[M]Osteoblastoma
B.	1	21224	BBV8.11	[M]Giant osteoid osteoma
B.	1	4118	BBV9.00	[M]Myxoid chondrosarcoma
B.	1	29337	BBVA.00	[M] Small cell osteosarcoma
B.	1	36503	BBW..00	[M]Chondromatous neoplasms
B.	1	40469	BBW0.12	[M]Ecchondroma
B.	1	5773	BBW0.13	[M]Osteocartilaginous exostosis
B.	1	16204	BBW1.00	[M]Osteochondromatosis NOS
B.	1	33589	BBW3.00	[M]Chondromatosis NOS
B.	1	7941	BBW4.00	[M]Chondrosarcoma NOS
B.	1	49568	BBWA.00	[M]Chondromyxoid fibroma
B.	1	33973	BBWz.00	[M]Chondromatous neoplasm NOS
B.	1	22330	BBX..00	[M]Giant cell tumours
B.	1	38477	BBX0.00	[M]Giant cell tumour of bone NOS
B.	1	29385	BBX0.11	[M]Osteoclastoma
B.	1	45364	BBX2.00	[M]Giant cell tumour of soft parts NOS
B.	1	37830	BBXz.00	[M]Giant cell tumour NOS
B.	1	9102	BBY..00	[M]Miscellaneous bone tumours
B.	1	4473	BBY0.00	[M]Ewing's sarcoma
B.	1	6080	BBY2.00	[M]Ossifying fibroma
B.	1	41274	BBZ..00	[M]Odontogenic tumours
B.	1	44210	BBZ8.00	[M]Odontoma NOS
B.	1	22057	BBZB.00	[M]Ameloblastic fibro-odontoma
B.	1	40467	BBZF.00	[M]Ameloblastoma NOS
B.	1	45189	BBZJ.00	[M]Squamous odontogenic tumour
B.	1	68730	BBZN.00	[M]Ameloblastic fibrosarcoma
B.	1	28178	BBa0.00	[M]Craniopharyngioma
B.	1	48477	BBa1.00	[M]Pinealoma
B.	1	33951	BBa2.00	[M]Pineocytoma
B.	1	21758	BBa5.00	[M]Chordoma
B.	1	28950	BBaz.00	[M]Miscellaneous tumour NOS
B.	1	12309	BBb..00	[M]Gliomas
B.	1	31574	BBb0.00	[M]Glioma, malignant
B.	1	8523	BBb0.11	[M]Glioma NOS
B.	1	38551	BBb1.00	[M]Gliomatosis cerebri
B.	1	50834	BBb3.13	[M]Subependymoma
B.	1	26157	BBb5.00	[M]Choroid plexus papilloma NOS
B.	1	20084	BBb7.00	[M]Ependymoma NOS
B.	1	70151	BBb9.00	[M]Papillary ependymoma
B.	1	43114	BBbA.00	[M]Myxopapillary ependymoma
B.	1	8547	BBbB.00	[M]Astrocytoma NOS
B.	1	27748	BBbB.11	[M]Astrocytic glioma
B.	1	8328	BBbC.00	[M]Astrocytoma, anaplastic type
B.	1	45531	BBbE.00	[M]Gemistocytic astrocytoma
B.	1	27846	BBbF.00	[M]Fibrillary astrocytoma
B.	1	30273	BBbG.00	[M]Pilocytic astrocytoma
B.	1	23083	BBbL.00	[M]Glioblastoma NOS
B.	1	9575	BBbL.11	[M]Glioblastoma multiforme
B.	1	66064	BBbM.00	[M]Giant cell glioblastoma
B.	1	27744	BBbQ.00	[M]Oligodendroglioma NOS
B.	1	46404	BBbS.00	[M]Oligodendroblastoma
B.	1	34763	BBbT.00	[M]Medulloblastoma NOS
B.	1	37473	BBbW.00	[M]Cerebellar sarcoma NOS
B.	1	32357	BBc0.00	[M]Ganglioneuromatous neoplasms
B.	1	34713	BBc0000	[M]Ganglioneuroma
B.	1	2123	BBc1.00	[M]Neuroblastoma NOS
B.	1	31629	BBc6.00	[M]Ganglioglioma
B.	1	28836	BBc9.00	[M]Retinoblastomas
B.	1	48952	BBc9z00	[M]Retinoblastoma NOS
B.	1	58902	BBcA.00	[M]Olfactory neurogenic tumour
B.	1	38870	BBd5.00	[M]Psammomatous meningioma
B.	1	21598	BBd7.00	[M]Haemangioblastic meningioma
B.	1	50822	BBd8.00	[M]Haemangiopericytic meningioma
B.	1	47848	BBdz.00	[M]Meningioma NOS
B.	1	18690	BBe..00	[M]Nerve sheath tumour
B.	1	765	BBe1.00	[M]Neurofibromatosis NOS
B.	1	36785	BBe1.11	[M]Multiple neurofibromatosis
B.	1	62941	BBe2.00	[M]Neurofibrosarcoma
B.	1	59749	BBe3.00	[M]Melanotic neurofibroma
B.	1	12016	BBe4.00	[M]Plexiform neurofibroma
B.	1	22843	BBe5.00	[M]Neurilemmoma NOS
B.	1	21247	BBe5.11	[M]Acoustic neuroma
B.	1	60590	BBe6.00	[M]Neurinomatosis
B.	1	18266	BBf0.00	[M]Granular cell tumour NOS
B.	1	71869	BBf2.00	[M]Alveolar soft part sarcoma
B6	4	17178	BBg..00	[M]Lymphomas, NOS or diffuse
B6	4	36114	BBg1.00	[M]Malignant lymphoma NOS
B6	4	1483	BBg1.11	[M]Lymphoma NOS
B6	4	23711	BBg1000	[M]Malignant lymphoma, diffuse NOS
B6	4	16460	BBg2.00	[M]Malignant lymphoma, non Hodgkin's type
B6	4	3371	BBg2.11	[M]Non Hodgkins lymphoma
B6	4	46931	BBg4.00	[M]Malignant lymphoma, stem cell type
B6	4	41754	BBg7.00	[M]Malignant lymphoma, lymphoplasmacytoid type
B6	4	21463	BBgC.11	[M]Lymphocytic lymphoma NOS
B6	4	39906	BBgE.00	[M]Malignant lymphoma, centrocytic
B6	4	34352	BBgG.12	[M]Lymphoblastic lymphoma NOS
B6	4	52591	BBgG.13	[M]Lymphoblastoma NOS
B6	4	31726	BBgM.00	[M]Malignant lymphoma, small cleaved cell, diffuse
B6	4	71652	BBgP.00	[M]Malignant lymphoma, mixed small and large cell, diffuse
B6	4	51895	BBgz.00	[M]Lymphoma, diffuse or NOS
B6	4	49825	BBh0.11	[M]Reticulum cell sarcoma NOS
B6	4	20710	BBj..00	[M]Hodgkin's disease
B6	4	61997	BBj0.00	[M]Hodgkin's disease NOS
B6	4	65584	BBj1000	[M]Hodgkin,s disease, lymphocytic predominance, diffuse
B6	4	64343	BBj6100	[M]Hodgkin,s disease, nodular sclerosis, mixed cellularity
B6	4	20437	BBk..00	[M]Lymphomas, nodular or follicular
B6	4	63699	BBk0.00	[M]Malignant lymphoma, nodular NOS
B6	4	40513	BBkz.00	[M]Lymphoma, nodular or follicular NOS
B6	4	46967	BBl..00	[M]Mycosis fungoides
B6	4	57544	BBm4.00	[M]True histiocytic lymphoma
B6	4	40766	BBm5.00	[M] Peripheral T-cell lymphoma NOS
B6	4	10395	BBm7.00	[M] Monoclonal gammopathy
B6	4	54190	BBm8.00	[M] Angioimmunoblastic lymphadenopathy
B6	4	31492	BBm9.00	[M] Monocytoid B-cell lymphoma
B6	4	49530	BBmC.00	[M] T-gamma lymphoproliferative disease
B6	4	16774	BBmD.00	[M] Cutaneous lymphoma
B6	4	18383	BBmH.00	[M] Large cell lymphoma
B6	4	9172	BBmK.00	[M]Waldenstrom's macroglobulinaemia
B6	4	43459	BBn..00	[M]Plasma cell tumours
B6	4	31671	BBn0.00	[M]Plasma cell myeloma
B6	4	18744	BBn0.11	[M]Multiple myeloma
B6	4	3672	BBn0.12	[M]Myeloma NOS
B6	4	39490	BBn0.14	[M]Plasmacytic myeloma
B6	4	37128	BBp..00	[M]Mast cell tumours
B6	4	4637	BBr..00	[M]Leukaemias
B6	4	40420	BBr0.00	[M]Leukaemias unspecified
B6	4	6316	BBr0100	[M]Acute leukaemia NOS
B6	4	22071	BBr0111	[M]Blast cell leukaemia
B6	4	31750	BBr0300	[M]Chronic leukaemia NOS
B6	4	12146	BBr2000	[M]Lymphoid leukaemia NOS
B6	4	20635	BBr2011	[M]Lymphatic leukaemia
B6	4	37410	BBr2100	[M]Acute lymphoid leukaemia
B6	4	41500	BBr2300	[M]Chronic lymphoid leukaemia
B6	4	37723	BBr6011	[M]Granulocytic leukaemia NOS
B6	4	48049	BBr6800	[M]Chronic myelomonocytic leukaemia
B6	4	5915	BBrA400	[M]Hairy cell leukaemia
B6	4	42297	BBrz.00	[M]Leukaemia NOS
B6	4	30139	BBs..00	[M]Misc myeloproliferative and lymphoproliferative disorders
B6	4	16922	BBs0.00	[M]Polycythaemia vera
B6	4	58888	BBs0.11	[M]Polycythaemia rubra vera
B6	4	17091	BBs2.00	[M]Chronic myeloproliferative disease
B6	4	30043	BBs4.00	[M]Idiopathic thrombocythaemia
B6	4	9673	BBs5.00	[M]Chronic lymphoproliferative disease
B6	4	7799	BBv..00	[M]Myelodysplastic syndrome
B6	4	31749	BBv0.00	[M]Monocytoid B-cell lymphoma
B.	1	45700	By...00	Neoplasms otherwise specified
B.	1	60053	Byu..00	[X]Additional neoplasm classification terms
B2	12	35325	Byu2.00	[X]Malignant neoplasm of respiratory and intrathoracic orga
B2	12	40595	Byu2000	[X]Malignant neoplasm of bronchus or lung, unspecified
B2	12	21715	Byu5011	[X]Mesothelioma of lung
B6	4	40740	ByuD.00	[X]Malignant neoplasms of lymphoid, haematopoietic and rela
B6	4	8649	ByuDF00	[X]Non-Hodgkin's lymphoma, unspecified type
B6	4	7940	ByuDF11	[X]Non-Hodgkin's lymphoma NOS
C5	1	711	C10..00	Diabetes mellitus
C5	1	38986	C100.00	Diabetes mellitus with no mention of complication
C5	1	24490	C100000	Diabetes mellitus, juvenile type, no mention of complication
C5	1	1038	C100011	Insulin dependent diabetes mellitus
C5	1	14803	C100100	Diabetes mellitus, adult onset, no mention of complication
C5	1	14889	C100111	Maturity onset diabetes
C5	1	506	C100112	Non-insulin dependent diabetes mellitus
C5	1	50972	C100z00	Diabetes mellitus NOS with no mention of complication
C5	1	1682	C101.00	Diabetes mellitus with ketoacidosis
C5	1	42505	C101z00	Diabetes mellitus NOS with ketoacidosis
C5	1	21482	C102.00	Diabetes mellitus with hyperosmolar coma
C5	1	15690	C103.00	Diabetes mellitus with ketoacidotic coma
C5	1	68843	C103100	Diabetes mellitus, adult onset, with ketoacidotic coma
C5	1	65062	C103z00	Diabetes mellitus NOS with ketoacidotic coma
C5	1	1647	C108.00	Insulin dependent diabetes mellitus
C5	1	18505	C108.11	IDDM-Insulin dependent diabetes mellitus
C5	1	17858	C108.12	Type 1 diabetes mellitus
C5	1	24423	C108.13	Type I diabetes mellitus
C5	1	6791	C108800	Insulin dependent diabetes mellitus - poor control
C5	1	46850	C108811	Type I diabetes mellitus - poor control
C5	1	45914	C108812	Type 1 diabetes mellitus - poor control
C5	1	31310	C108900	Insulin dependent diabetes maturity onset
C5	1	44440	C108E00	Insulin dependent diabetes mellitus with hypoglycaemic coma
C5	1	4513	C109.00	Non-insulin dependent diabetes mellitus
C5	1	5884	C109.11	NIDDM - Non-insulin dependent diabetes mellitus
C5	1	17859	C109.12	Type 2 diabetes mellitus
C5	1	18219	C109.13	Type II diabetes mellitus
C5	1	8403	C109700	Non-insulin dependent diabetes mellitus - poor control
C5	1	24458	C109711	Type II diabetes mellitus - poor control
C5	1	45913	C109712	Type 2 diabetes mellitus - poor control
C5	1	39406	C109800	Reaven's syndrome
C5	1	29979	C109900	Non-insulin-dependent diabetes mellitus without complication
C5	1	43785	C109D00	Non-insulin dependent diabetes mellitus with hypoglyca coma
C5	1	61071	C109D12	Type 2 diabetes mellitus with hypoglycaemic coma
C5	1	18278	C109J00	Insulin treated Type 2 diabetes mellitus
C5	1	37648	C109J11	Insulin treated non-insulin dependent diabetes mellitus
C5	1	18264	C109J12	Insulin treated Type II diabetes mellitus
C5	1	36633	C109K00	Hyperosmolar non-ketotic state in type 2 diabetes mellitus
C5	1	11551	C10B.00	Diabetes mellitus induced by steroids
C5	1	26108	C10B000	Steroid induced diabetes mellitus without complication
C5	1	46624	C10C.11	Maturity onset diabetes in youth
C5	1	36695	C10D.00	Diabetes mellitus autosomal dominant type 2
C5	1	59991	C10D.11	Maturity onset diabetes in youth type 2
C5	1	1549	C10E.00	Type 1 diabetes mellitus
C5	1	12455	C10E.11	Type I diabetes mellitus
C5	1	51261	C10E.12	Insulin dependent diabetes mellitus
C5	1	47650	C10E300	Type 1 diabetes mellitus with multiple complications
C5	1	43921	C10E400	Unstable type 1 diabetes mellitus
C5	1	35288	C10E800	Type 1 diabetes mellitus - poor control
C5	1	39070	C10EE00	Type 1 diabetes mellitus with hypoglycaemic coma
C5	1	10692	C10EM00	Type 1 diabetes mellitus with ketoacidosis
C5	1	40837	C10EN00	Type 1 diabetes mellitus with ketoacidotic coma
C5	1	758	C10F.00	Type 2 diabetes mellitus
C5	1	22884	C10F.11	Type II diabetes mellitus
C5	1	25627	C10F700	Type 2 diabetes mellitus - poor control
C5	1	54773	C10F800	Reaven's syndrome
C5	1	39481	C10F811	Metabolic syndrome X
C5	1	47954	C10F900	Type 2 diabetes mellitus without complication
C5	1	46917	C10FD00	Type 2 diabetes mellitus with hypoglycaemic coma
C5	1	1407	C10FJ00	Insulin treated Type 2 diabetes mellitus
C5	1	64668	C10FJ11	Insulin treated Type II diabetes mellitus
C5	1	34450	C10FK00	Hyperosmolar non-ketotic state in type 2 diabetes mellitus
C5	1	32627	C10FN00	Type 2 diabetes mellitus with ketoacidosis
C5	1	25591	C10FQ00	Type 2 diabetes mellitus with exudative maculopathy
C5	1	51697	C10G.00	Secondary pancreatic diabetes mellitus
C5	1	33343	C10y.00	Diabetes mellitus with other specified manifestation
D4	2	4090	C33..00	Plasma protein metabolism disorders
D4	2	17775	C330.00	Polyclonal hypergammaglobulinaemia
D4	2	15883	C331.00	Monoclonal paraproteinaemia
D4	2	7586	C331.11	Monoclonal gammopathy
D4	2	3451	C332.00	Other paraproteinaemias
D4	2	57569	C332000	Cryoglobulinaemic purpura
D4	2	12306	C332200	Benign paraproteinaemia
D4	2	12386	C332z00	Paraproteinaemia NOS
D4	2	16527	C333.00	Macroglobulinaemia
D4	2	10411	C333000	Waldenstrom's macroglobulinaemia
D4	2	71994	C333z00	Macroglobulinaemia NOS
D4	2	5073	C33y000	Hypoproteinaemia
H3	1	6220	C370.00	Cystic fibrosis
H3	1	13264	C370.11	Fibrocystic disease
H3	1	18914	C370200	Cystic fibrosis with pulmonary manifestations
H3	1	18905	C370300	Cystic fibrosis with intestinal manifestations
C5	1	52212	Cyu2.00	[X]Diabetes mellitus
D2	1	37539	D2...00	Aplastic and other anaemias
D2	1	15422	D20..00	Aplastic anaemia
D2	1	44913	D200.15	Hypoplastic anaemia - familial
D2	1	37320	D200000	Congenital hypoplastic anaemia
D2	1	34754	D200100	Fanconi's familial refractory anaemia
D2	1	61462	D200314	Congenital red cell hypoplasia
D2	1	15658	D201.00	Acquired aplastic anaemia
D2	1	16108	D201000	Aplastic anaemia due to chronic disease
D2	1	32715	D201111	Hypoplastic anaemia due to drug or chemical substance
D2	1	5823	D201500	Pancytopenia - acquired
D2	1	938	D201600	Pancytopenia NOS
D2	1	30994	D201800	[X]Pure red cell aplasia
D2	1	41142	D204.00	Idiopathic aplastic anaemia
D2	1	3265	D21..00	Other and unspecified anaemias
D2	1	15936	D210.00	Sideroblastic anaemia
D2	1	2743	D211.00	Acute posthaemorrhagic anaemia
D2	1	30637	D212.00	Anaemia in neoplastic disease
D2	1	16052	D213.00	Refractory Anaemia
D2	1	12176	D214.00	Chronic anaemia
D2	1	16929	D215.00	Anaemia secondary to renal failure
D2	1	25394	D215000	Anaemia secondary to chronic renal failure
D2	1	34934	D21y.00	Other specified anaemias
D2	1	58695	D21yy00	Other specified other anaemia
D2	1	28768	D21yz00	Other specified anaemia NOS
D2	1	739	D21z.00	Anaemia unspecified
D2	1	4670	D21z.11	Secondary anaemia NOS
D2	1	1702	D21z.12	Normocytic anaemia due to unspecified cause
D2	1	797	D21z.13	Macrocytic anaemia of unspecified cause
D2	1	25876	D2y..00	Other specified anaemias
D2	1	35160	D2z..00	Other anaemias NOS
D4	2	4818	D400.00	Agranulocytosis
D4	2	2071	D400.12	Neutropenia
D4	2	18054	D400011	Idiopathic neutropenia
D4	2	35719	D400211	Neutropenia - drug induced
D4	2	40310	D400312	Neutropenia due to irradiation
D4	2	17705	D400411	Neutropenia due to infection
D4	2	30008	D400600	Drug-induced neutropenia
D4	2	65903	D400811	Acquired agranulocytosis NEC
D4	2	32141	D400900	Cyclical neutropenia
D4	2	3372	D400A00	Leucopenia
D4	2	42394	D401.11	Job's syndrome
D4	2	18781	D401200	Chronic granulomatous disease
D4	2	5495	D403.00	Eosinophilia
D4	2	52907	D403400	Secondary eosinophilia NOS
D4	2	55214	D403z00	Eosinophilia NOS
D4	2	56991	D40y.00	Other white blood cell disease
D4	2	3189	D40y000	Lymphocytosis
D4	2	9248	D40y100	Monocytosis
D4	2	23377	D40y200	Plasmacytosis
D4	2	11240	D40y300	Lymphopenia
D4	2	4760	D40yz11	Leucocytosis
D4	2	42870	D41..00	Other diseases of blood or blood forming organs
D4	2	5086	D410.00	Secondary polycythaemia
D4	2	15311	D410000	Stress polycythaemia
D4	2	17486	D410011	Spurious polycythaemia
D4	2	37129	D410100	High altitude polycythaemia
D4	2	17605	D410200	Polycythaemia due to cyanotic heart disease
D4	2	44611	D410300	Polycythaemia due to cyanotic respiratory disease
D4	2	44894	D410400	Renal polycythaemia
D4	2	15301	D410z00	Secondary polycythaemia NOS
D4	2	4252	D411.00	Chronic lymphadenitis
D4	2	31912	D411000	Kikuchi disease
D4	2	32947	D412.00	Nonspecific mesenteric lymphadenitis
D4	2	16586	D412.11	Mesenteric lymphadenitis
D4	2	1450	D412.12	Mesenteric adenitis
D4	2	14953	D412000	Acute mesenteric lymphadenitis
D4	2	29526	D412100	Chronic mesenteric lymphadenitis
D4	2	15230	D412z00	Nonspecific mesenteric lymphadenitis NOS
D4	2	1480	D413.00	Unspecified lymphadenitis, excluding mesenteric lymphadenit
D4	2	10702	D414.00	Hypersplenism
D4	2	23652	D415.00	Other diseases of spleen
D4	2	35702	D415300	Splenic abscess
D4	2	29319	D415500	Splenic cyst
D4	2	9368	D415700	Splenic infarction
D4	2	49038	D415900	Wandering spleen
D4	2	39034	D415A00	Hyposplenism
D4	2	31432	D415z00	Disease of spleen NOS
D4	2	23423	D416.00	Familial polycythaemia
D4	2	31410	D417.00	Methaemoglobinaemia
D4	2	25717	D418.00	Calcified lymph nodes
D4	2	42915	D41y.00	Other specified diseases of blood and blood forming organs
D4	2	34150	D41y000	Hypergammaglobulinaemia
D4	2	5572	D41y100	Myelofibrosis
D4	2	2337	D41y200	Pseudocholinesterase deficiency
D4	2	33911	D41y211	Cholinesterase deficiency
D4	2	30628	D41y300	Bone marrow depression
D4	2	25195	D41y400	Idiopathic erythrocytosis
D4	2	53210	D41yz00	Other specified disease of blood or blood forming organ NOS
D4	2	4526	D41yz11	Macrocytosis - no anaemia
D4	2	4259	D41z.00	Blood dyscrasia NOS
D4	2	46081	D4z..00	White blood cell or other blood diseases NOS
FA	4	33707	E00..00	Senile and presenile organic psychotic conditions
FA	4	1916	E00..11	Senile dementia
FA	4	1350	E00..12	Senile/presenile dementia
FA	4	7323	E000.00	Uncomplicated senile dementia
FA	4	15165	E001.00	Presenile dementia
FA	4	49513	E001100	Presenile dementia with delirium
FA	4	30032	E001200	Presenile dementia with paranoia
FA	4	27677	E001300	Presenile dementia with depression
FA	4	38438	E001z00	Presenile dementia NOS
FA	4	44674	E002.00	Senile dementia with depressive or paranoid features
FA	4	18386	E002000	Senile dementia with paranoia
FA	4	21887	E002100	Senile dementia with depression
FA	4	37015	E003.00	Senile dementia with delirium
FA	4	19477	E004.00	Arteriosclerotic dementia
FA	4	8634	E004.11	Multi infarct dementia
FA	4	43089	E004000	Uncomplicated arteriosclerotic dementia
FA	4	55467	E004200	Arteriosclerotic dementia with paranoia
FA	4	43292	E004300	Arteriosclerotic dementia with depression
FA	4	42279	E004z00	Arteriosclerotic dementia NOS
FA	4	15249	E00y.00	Other senile and presenile organic psychoses
FA	4	2882	E00z.00	Senile or presenile psychoses NOS
SL	3	16237	E01..00	Alcoholic psychoses
SL	3	16225	E010.00	Alcohol withdrawal delirium
SL	3	22277	E010.11	DTs - delirium tremens
SL	3	1476	E010.12	Delirium tremens
SL	3	20762	E011.00	Alcohol amnestic syndrome
SL	3	4500	E011000	Korsakov's alcoholic psychosis
SL	3	11106	E011100	Korsakov's alcoholic psychosis with peripheral neuritis
SL	3	18636	E011200	Wernicke-Korsakov syndrome
SL	3	41920	E011z00	Alcohol amnestic syndrome NOS
SL	3	54505	E012.00	Other alcoholic dementia
SL	3	27342	E012.11	Alcoholic dementia NOS
SL	3	25110	E013.00	Alcohol withdrawal hallucinosis
SL	3	20407	E014.11	Drunkenness - pathological
SL	3	30404	E015.00	Alcoholic paranoia
SL	3	33670	E01y.00	Other alcoholic psychosis
SL	3	2082	E01y000	Alcohol withdrawal syndrome
SL	3	67651	E01z.00	Alcoholic psychosis NOS
SL	3	16256	E02..00	Drug psychoses
SL	3	3844	E020.00	Drug withdrawal syndrome
SL	3	45997	E021.00	Drug-induced paranoia or hallucinatory states
SL	3	12628	E021000	Drug-induced paranoid state
SL	3	20026	E021100	Drug-induced hallucinosis
SL	3	26481	E021z00	Drug-induced paranoia or hallucinatory state NOS
SL	3	15876	E022.00	Pathological drug intoxication
SL	3	6359	E023.00	Nicotine withdrawal
SL	3	51135	E02y.00	Other drug psychoses
SL	3	29783	E02y000	Drug-induced delirium
SL	3	46244	E02y300	Drug-induced depressive state
SL	3	22103	E02y400	Drug-induced personality disorder
SL	3	28767	E02yz00	Other drug psychoses NOS
SL	3	26002	E02z.00	Drug psychosis NOS
E1	3	15958	E1...00	Non-organic psychoses
E1	3	854	E10..00	Schizophrenic disorders
E1	3	32222	E100.00	Simple schizophrenia
E1	3	15733	E100000	Unspecified schizophrenia
E1	3	3984	E100200	Chronic schizophrenic
E1	3	44498	E100400	Acute exacerbation of chronic schizophrenia
E1	3	53625	E100z00	Simple schizophrenia NOS
E1	3	30619	E101.00	Hebephrenic schizophrenia
E1	3	25546	E102.00	Catatonic schizophrenia
E1	3	1494	E103.00	Paranoid schizophrenia
E1	3	33383	E103000	Unspecified paranoid schizophrenia
E1	3	31362	E103200	Chronic paranoid schizophrenia
E1	3	53032	E103400	Acute exacerbation of chronic paranoid schizophrenia
E1	3	36172	E103500	Paranoid schizophrenia in remission
E1	3	9281	E103z00	Paranoid schizophrenia NOS
E1	3	576	E104.00	Acute schizophrenic episode
E1	3	38063	E106.00	Residual schizophrenia
E1	3	2117	E107.00	Schizo-affective schizophrenia
E1	3	58862	E107000	Unspecified schizo-affective schizophrenia
E1	3	43800	E107200	Chronic schizo-affective schizophrenia
E1	3	56438	E107500	Schizo-affective schizophrenia in remission
E1	3	10575	E107z00	Schizo-affective schizophrenia NOS
E1	3	33338	E10y000	Atypical schizophrenia
E1	3	49761	E10yz00	Other schizophrenia NOS
E1	3	8407	E10z.00	Schizophrenia NOS
E1	3	14656	E11..00	Affective psychoses
E1	3	8567	E11..11	Bipolar psychoses
E1	3	2560	E11..12	Depressive psychoses
E1	3	26161	E11..13	Manic psychoses
E1	3	37070	E110.00	Manic disorder, single episode
E1	3	18909	E110.11	Hypomanic psychoses
E1	3	20110	E110000	Single manic episode, unspecified
E1	3	14728	E110100	Single manic episode, mild
E1	3	24640	E110200	Single manic episode, moderate
E1	3	26227	E111.00	Recurrent manic episodes
E1	3	19967	E111000	Recurrent manic episodes, unspecified
E1	3	46425	E111100	Recurrent manic episodes, mild
E1	3	32295	E111400	Recurrent manic episodes, severe, with psychosis
E1	3	37178	E111600	Recurrent manic episodes, in full remission
E1	3	10610	E112.00	Single major depressive episode
E1	3	5879	E112.11	Agitated depression
E1	3	6546	E112.12	Endogenous depression first episode
E1	3	6950	E112.13	Endogenous depression first episode
E1	3	595	E112.14	Endogenous depression
E1	3	34390	E112000	Single major depressive episode, unspecified
E1	3	16506	E112100	Single major depressive episode, mild
E1	3	15155	E112200	Single major depressive episode, moderate
E1	3	15219	E112300	Single major depressive episode, severe, without psychosis
E1	3	32159	E112400	Single major depressive episode, severe, with psychosis
E1	3	43324	E112500	Single major depressive episode, partial or unspec remission
E1	3	57409	E112600	Single major depressive episode, in full remission
E1	3	7011	E112z00	Single major depressive episode NOS
E1	3	15099	E113.00	Recurrent major depressive episode
E1	3	6932	E113.11	Endogenous depression - recurrent
E1	3	35671	E113000	Recurrent major depressive episodes, unspecified
E1	3	29342	E113100	Recurrent major depressive episodes, mild
E1	3	14709	E113200	Recurrent major depressive episodes, moderate
E1	3	25697	E113300	Recurrent major depressive episodes, severe, no psychosis
E1	3	24171	E113400	Recurrent major depressive episodes, severe, with psychosis
E1	3	56273	E113500	Recurrent major depressive episodes,partial/unspec remission
E1	3	55384	E113600	Recurrent major depressive episodes, in full remission
E1	3	6482	E113700	Recurrent depression
E1	3	25563	E113z00	Recurrent major depressive episode NOS
E1	3	3702	E114.00	Bipolar affective disorder, currently manic
E1	3	17385	E114.11	Manic-depressive - now manic
E1	3	35738	E114000	Bipolar affective disorder, currently manic, unspecified
E1	3	36126	E114100	Bipolar affective disorder, currently manic, mild
E1	3	46434	E114200	Bipolar affective disorder, currently manic, moderate
E1	3	55829	E114400	Bipolar affect disord, currently manic,severe with psychosis
E1	3	57605	E114z00	Bipolar affective disorder, currently manic, NOS
E1	3	4677	E115.00	Bipolar affective disorder, currently depressed
E1	3	12831	E115.11	Manic-depressive - now depressed
E1	3	15923	E115000	Bipolar affective disorder, currently depressed, unspecified
E1	3	35734	E115100	Bipolar affective disorder, currently depressed, mild
E1	3	27890	E115200	Bipolar affective disorder, currently depressed, moderate
E1	3	63701	E115400	Bipolar affect disord, now depressed, severe with psychosis
E1	3	37296	E115z00	Bipolar affective disorder, currently depressed, NOS
E1	3	31316	E116.00	Mixed bipolar affective disorder
E1	3	31535	E116000	Mixed bipolar affective disorder, unspecified
E1	3	24689	E116100	Mixed bipolar affective disorder, mild
E1	3	54195	E116400	Mixed bipolar affective disorder, severe, with psychosis
E1	3	55064	E116600	Mixed bipolar affective disorder, in full remission
E1	3	63583	E116z00	Mixed bipolar affective disorder, NOS
E1	3	14784	E117.00	Unspecified bipolar affective disorder
E1	3	27986	E117z00	Unspecified bipolar affective disorder, NOS
E1	3	10825	E118.00	Seasonal affective disorder
E1	3	60178	E11y.00	Other and unspecified manic-depressive psychoses
E1	3	11596	E11y000	Unspecified manic-depressive psychoses
E1	3	27491	E11y200	Atypical depressive disorder
E1	3	33426	E11yz00	Other and unspecified manic-depressive psychoses NOS
E1	3	41992	E11z.00	Other and unspecified affective psychoses
E1	3	54607	E11z000	Unspecified affective psychoses NOS
E1	3	3489	E11z100	Rebound mood swings
E1	3	9183	E11z200	Masked depression
E1	3	33425	E11zz00	Other affective psychosis NOS
E1	3	4261	E12..00	Paranoid states
E1	3	14743	E120.00	Simple paranoid state
E1	3	3890	E121.00	Chronic paranoid psychosis
E1	3	14971	E122.00	Paraphrenia
E1	3	31589	E12y.00	Other paranoid states
E1	3	31455	E12yz00	Other paranoid states NOS
E1	3	12771	E12z.00	Paranoid psychosis NOS
E1	3	31984	E13..00	Other nonorganic psychoses
E1	3	20228	E13..11	Reactive psychoses
E1	3	8478	E130.00	Reactive depressive psychosis
E1	3	17770	E130.11	Psychotic reactive depression
E1	3	29937	E131.00	Acute hysterical psychosis
E1	3	7332	E132.00	Reactive confusion
E1	3	15053	E133.00	Acute paranoid reaction
E1	3	24345	E134.00	Psychogenic paranoid psychosis
E1	3	1055	E135.00	Agitated depression
E1	3	23538	E13y100	Brief reactive psychosis
E1	3	26119	E13yz00	Other reactive psychoses NOS
E1	3	14965	E13z.00	Nonorganic psychosis NOS
E1	3	3636	E13z.11	Psychotic episode NOS
E1	3	22098	E140.00	Infantile autism
E1	3	1276	E140.12	Autism
E1	3	7302	E140.13	Childhood autism
E1	3	36662	E140z00	Infantile autism NOS
E1	3	31599	E141.11	Heller's syndrome
E1	3	24244	E14y000	Atypical childhood psychoses
E1	3	37395	E14z.11	Childhood schizophrenia NOS
E1	3	16537	E1y..00	Other specified non-organic psychoses
E1	3	22188	E1z..00	Non-organic psychosis NOS
SL	3	2084	E23..00	Alcohol dependence syndrome
SL	3	2081	E23..11	Alcoholism
SL	3	1399	E23..12	Alcohol problem drinking
SL	3	5740	E230.00	Acute alcoholic intoxication in alcoholism
SL	3	57714	E230.11	Alcohol dependence with acute alcoholic intoxication
SL	3	40530	E230000	Acute alcoholic intoxication, unspecified, in alcoholism
SL	3	56947	E230100	Continuous acute alcoholic intoxication in alcoholism
SL	3	21624	E230200	Episodic acute alcoholic intoxication in alcoholism
SL	3	59574	E230300	Acute alcoholic intoxication in remission, in alcoholism
SL	3	36296	E230z00	Acute alcoholic intoxication in alcoholism NOS
SL	3	31443	E231.00	Chronic alcoholism
SL	3	43193	E231000	Unspecified chronic alcoholism
SL	3	24064	E231100	Continuous chronic alcoholism
SL	3	26106	E231200	Episodic chronic alcoholism
SL	3	24485	E231300	Chronic alcoholism in remission
SL	3	33635	E231z00	Chronic alcoholism NOS
SL	3	6169	E23z.00	Alcohol dependence syndrome NOS
SL	3	5105	E24..00	Drug dependence
SL	3	3519	E24..11	Drug addiction
SL	3	16243	E240.00	Opioid type drug dependence
SL	3	689	E240.11	Heroin dependence
SL	3	16374	E240.12	Methadone dependence
SL	3	22059	E240.13	Morphine dependence
SL	3	32804	E240.14	Opium dependence
SL	3	38034	E240000	Unspecified opioid dependence
SL	3	43075	E240100	Continuous opioid dependence
SL	3	20962	E240200	Episodic opioid dependence
SL	3	27960	E240300	Opioid dependence in remission
SL	3	24441	E240z00	Opioid drug dependence NOS
SL	3	25344	E241.00	Hypnotic or anxiolytic dependence
SL	3	35733	E241.11	Anxiolytic dependence
SL	3	23436	E241.12	Barbiturate dependence
SL	3	460	E241.13	Benzodiazepine dependence
SL	3	18210	E241.14	Diazepam dependence
SL	3	31862	E241.15	Librium dependence
SL	3	36223	E241.16	Sedative dependence
SL	3	37130	E241.17	Valium dependence
SL	3	53025	E241000	Hypnotic or anxiolytic dependence, unspecified
SL	3	26208	E241100	Hypnotic or anxiolytic dependence, continuous
SL	3	48702	E241300	Hypnotic or anxiolytic dependence in remission
SL	3	29797	E241z00	Hypnotic or anxiolytic dependence NOS
SL	3	11840	E242.00	Cocaine type drug dependence
SL	3	25808	E242000	Cocaine dependence, unspecified
SL	3	25748	E242100	Cocaine dependence, continuous
SL	3	33942	E242z00	Cocaine drug dependence NOS
SL	3	8284	E243.00	Cannabis type drug dependence
SL	3	37316	E243.13	Marihuana dependence
SL	3	24616	E243000	Cannabis dependence, unspecified
SL	3	42923	E243100	Cannabis dependence, continuous
SL	3	52794	E243200	Cannabis dependence, episodic
SL	3	33462	E243z00	Cannabis drug dependence NOS
SL	3	22186	E244.00	Amphetamine or other psychostimulant dependence
SL	3	38360	E244100	Amphetamine or psychostimulant dependence, continuous
SL	3	49585	E244200	Amphetamine or psychostimulant dependence, episodic
SL	3	25646	E244z00	Amphetamine or psychostimulant dependence NOS
SL	3	21683	E245.11	LSD dependence
SL	3	5203	E246.00	Glue sniffing dependence
SL	3	38072	E246000	Glue sniffing dependence, unspecified
SL	3	33774	E246200	Glue sniffing dependence, episodic
SL	3	59184	E246z00	Glue sniffing dependence NOS
SL	3	51197	E247.00	Other specified drug dependence
SL	3	64269	E247300	Other specified drug dependence in remission
SL	3	26061	E248.00	Combined opioid with other drug dependence
SL	3	64265	E248100	Combined opioid with other drug dependence, continuous
SL	3	64277	E248200	Combined opioid with other drug dependence, episodic
SL	3	52451	E248300	Combined opioid with other drug dependence in remission
SL	3	14809	E249.00	Combined drug dependence, excluding opioids
SL	3	21087	E24A.00	Ecstasy type drug dependence
SL	3	29446	E24z.00	Drug dependence NOS
SL	3	7747	E25..00	Nondependent abuse of drugs
SL	3	7746	E250.00	Nondependent alcohol abuse
SL	3	12271	E250.11	Drunkenness NOS
SL	3	27518	E250.12	Hangover (alcohol)
SL	3	17777	E250.13	Inebriety NOS
SL	3	3782	E250.14	Intoxication - alcohol
SL	3	669	E250000	Nondependent alcohol abuse, unspecified
SL	3	23610	E250100	Nondependent alcohol abuse, continuous
SL	3	12974	E250200	Nondependent alcohol abuse, episodic
SL	3	31569	E250300	Nondependent alcohol abuse in remission
SL	3	28150	E250z00	Nondependent alcohol abuse NOS
SL	3	32687	E251.00	Tobacco dependence
SL	3	68658	E251z00	Tobacco dependence NOS
SL	3	3635	E252.00	Nondependent cannabis abuse
SL	3	42140	E252000	Nondependent cannabis abuse, unspecified
SL	3	39983	E252100	Nondependent cannabis abuse, continuous
SL	3	25448	E252200	Nondependent cannabis abuse, episodic
SL	3	53071	E252300	Nondependent cannabis abuse in remission
SL	3	25526	E252z00	Nondependent cannabis abuse NOS
SL	3	5610	E253.00	Nondependent hallucinogen abuse
SL	3	16071	E253.12	LSD reaction
SL	3	29075	E254.11	Barbiturate abuse
SL	3	43296	E254.12	Hypnotic or anxiolytic abuse
SL	3	18285	E254.14	Tranquilliser abuse
SL	3	26831	E255.00	Nondependent opioid abuse
SL	3	40536	E255000	Nondependent opioid abuse, unspecified
SL	3	64382	E255200	Nondependent opioid abuse, episodic
SL	3	10860	E256.00	Nondependent cocaine abuse
SL	3	22481	E257.00	Nondependent amphetamine or other psychostimulant abuse
SL	3	32751	E257.11	Psychostimulant abuse
SL	3	25229	E257200	Nondependent amphetamine or psychostimulant abuse, episodic
SL	3	43176	E257300	Nondependent amphetamine/psychostimulant abuse in remission
SL	3	47836	E257z00	Nondependent amphetamine or psychostimulant abuse NOS
SL	3	46962	E258.00	Nondependent antidepressant type drug abuse
SL	3	53008	E259.00	Nondependent mixed drug abuse
SL	3	52842	E259300	Nondependent mixed drug abuse in remission
SL	3	25175	E259400	Misuse of prescription only drugs
SL	3	16161	E25y.00	Nondependent other drug abuse
SL	3	8608	E25y.11	Analgesic abuse
SL	3	10903	E25y.12	Laxative abuse
SL	3	22730	E25y.13	Steroid abuse
SL	3	64316	E25yz00	Nondependent other drug abuse NOS
SL	3	1588	E25z.00	Misuse of drugs NOS
SL	3	19921	E29y500	Other adjustment reaction with withdrawal
FA	4	7664	Eu00.00	[X]Dementia in Alzheimer's disease
FA	4	49263	Eu00000	[X]Dementia in Alzheimer's disease with early onset
FA	4	25704	Eu00011	[X]Presenile dementia,Alzheimer's type
FA	4	38678	Eu00100	[X]Dementia in Alzheimer's disease with late onset
FA	4	11379	Eu00112	[X]Senile dementia,Alzheimer's type
FA	4	30706	Eu00200	[X]Dementia in Alzheimer's dis, atypical or mixed type
FA	4	29386	Eu00z00	[X]Dementia in Alzheimer's disease, unspecified
FA	4	8195	Eu00z11	[X]Alzheimer's dementia unspec
FA	4	6578	Eu01.00	[X]Vascular dementia
FA	4	9565	Eu01.11	[X]Arteriosclerotic dementia
FA	4	11175	Eu01100	[X]Multi-infarct dementia
FA	4	8934	Eu01200	[X]Subcortical vascular dementia
FA	4	31016	Eu01300	[X]Mixed cortical and subcortical vascular dementia
FA	4	19393	Eu01z00	[X]Vascular dementia, unspecified
FA	4	12621	Eu02.00	[X]Dementia in other diseases classified elsewhere
FA	4	28402	Eu02000	[X]Dementia in Pick's disease
FA	4	37014	Eu02200	[X]Dementia in Huntington's disease
FA	4	9509	Eu02300	[X]Dementia in Parkinson's disease
FA	4	26270	Eu02500	[X]Lewy body dementia
FA	4	64267	Eu02y00	[X]Dementia in other specified diseases classif elsewhere
FA	4	4693	Eu02z00	[X] Unspecified dementia
FA	4	48501	Eu02z11	[X] Presenile dementia NOS
FA	4	47619	Eu02z12	[X] Presenile psychosis NOS
FA	4	34944	Eu02z13	[X] Primary degenerative dementia NOS
FA	4	4357	Eu02z14	[X] Senile dementia NOS
FA	4	27935	Eu02z15	[X] Senile psychosis NOS
FA	4	27759	Eu02z16	[X] Senile dementia, depressed or paranoid type
FA	4	53446	Eu04100	[X]Delirium superimposed on dementia
SL	3	30034	Eu1..00	[X]Mental and behavioural disorders due to psychoactive subs
SL	3	5611	Eu10.00	[X]Mental and behavioural disorders due to use of alcohol
SL	3	44299	Eu10000	[X]Mental & behav dis due to use alcohol: acute intoxication
SL	3	9508	Eu10011	[X]Acute alcoholic drunkenness
SL	3	21879	Eu10100	[X]Mental and behav dis due to use of alcohol: harmful use
SL	3	39327	Eu10200	[X]Mental and behav dis due to use alcohol: dependence syndr
SL	3	28780	Eu10211	[X]Alcohol addiction
SL	3	5758	Eu10212	[X]Chronic alcoholism
SL	3	20514	Eu10300	[X]Mental and behav dis due to use alcohol: withdrawal state
SL	3	64101	Eu10400	[X]Men & behav dis due alcohl: withdrawl state with delirium
SL	3	17259	Eu10411	[X]Delirium tremens, alcohol induced
SL	3	12353	Eu10500	[X]Mental & behav dis due to use alcohol: psychotic disorder
SL	3	6467	Eu10511	[X]Alcoholic hallucinosis
SL	3	30162	Eu10513	[X]Alcoholic paranoia
SL	3	17607	Eu10514	[X]Alcoholic psychosis NOS
SL	3	39799	Eu10600	[X]Mental and behav dis due to use alcohol: amnesic syndrome
SL	3	11670	Eu10611	[X]Korsakov's psychosis, alcohol induced
SL	3	62000	Eu10700	[X]Men & behav dis due alcoh: resid & late-onset psychot dis
SL	3	26323	Eu10711	[X]Alcoholic dementia NOS
SL	3	37691	Eu10712	[X]Chronic alcoholic brain syndrome
SL	3	32927	Eu10800	[X]Alcohol withdrawal-induced seizure
SL	3	47335	Eu11.00	[X]Mental and behavioural disorders due to use of opioids
SL	3	42456	Eu11000	[X]Mental & behav dis due to use opioids: acute intoxication
SL	3	34249	Eu11200	[X]Mental and behav dis due to use opioids: dependence syndr
SL	3	10538	Eu11211	[X]Drug addiction - opioids
SL	3	4564	Eu11212	[X]Heroin addiction
SL	3	25527	Eu11311	[X]Cold turkey, opiate withdrawal
SL	3	50964	Eu11500	[X]Mental & behav dis due to use opioids: psychotic disorder
SL	3	10655	Eu12.00	[X]Mental and behavioural disorders due to use cannabinoids
SL	3	56504	Eu12200	[X]Mental and behav dis due to cannabinoids: dependence synd
SL	3	21662	Eu12211	[X]Drug addiction - cannabis
SL	3	38429	Eu12500	[X]Mental & behav dis due to cannabinoids: psychotic disordr
SL	3	41317	Eu13.00	[X]Mental and behavioural dis due use sedatives/hypnotics
SL	3	44330	Eu13200	[X]Mental and behav dis due to seds/hypntcs: dependence synd
SL	3	25757	Eu13211	[X]Drug addiction- sedative / hypnotics
SL	3	61342	Eu13300	[X]Mental and behav dis due seds/hypntcs: withdrawal state
SL	3	69138	Eu13500	[X]Mental & behav dis due to seds/hypntcs: psychotic disordr
SL	3	32052	Eu14.00	[X]Mental and behavioural disorders due to use of cocaine
SL	3	50302	Eu14200	[X]Mental and behav dis due to use cocaine: dependence syndr
SL	3	11746	Eu14211	[X]Drug addiction - cocaine
SL	3	49565	Eu14500	[X]Mental & behav dis due to use cocaine: psychotic disorder
SL	3	43101	Eu15.00	[X]Mental & behav disorder due other stimulants inc caffein
SL	3	44742	Eu15000	[X]Mnt/beh dis due oth stim inc caffein: acute intoxication
SL	3	10045	Eu15211	[X]Drug addiction-other stimul
SL	3	49879	Eu15500	[X]Mental/behav dis oth stims inc caffeine: psychotic dis
SL	3	50265	Eu16.00	[X]Mental and behavioural disorders due to use hallucinogens
SL	3	47784	Eu16211	[X]Drug addiction - hallucinogen
SL	3	54983	Eu16500	[X]Mental & behav dis due to hallucinogens: psychotic disord
SL	3	31736	Eu18.00	[X]Mental & behav disorders due to use of volatile solvents
SL	3	33585	Eu18211	[X]Drug addiction - solvent
SL	3	10656	Eu19.00	[X]Men & behav disorder multiple drug use/psychoactive subst
SL	3	60676	Eu19000	[X]Mental/behav dis multi drg use/psychoac subs: acute intox
SL	3	45208	Eu19200	[X]Mental and behav dis mlti/oth psych sbs: dependence syndr
SL	3	9615	Eu19211	[X]Drug addiction NOS
SL	3	56948	Eu19700	[X]Men/beh dis mlt drg use/oth subs: resid/late psychot dis
E1	3	17281	Eu2..00	[X]Schizophrenia, schizotypal and delusional disorders
E1	3	34236	Eu20.00	[X]Schizophrenia
E1	3	16764	Eu20000	[X]Paranoid schizophrenia
E1	3	50060	Eu20011	[X]Paraphrenic schizophrenia
E1	3	35877	Eu20213	[X]Schizophrenic catatonia
E1	3	20785	Eu20400	[X]Post-schizophrenic depression
E1	3	24107	Eu20511	[X]Chronic undifferentiated schizophrenia
E1	3	35848	Eu20600	[X]Simple schizophrenia
E1	3	94001	Eu20y12	[X]Schizophreniform disord NOS
E1	3	18053	Eu20y13	[X]Schizophrenifrm psychos NOS
E1	3	34966	Eu20z00	[X]Schizophrenia, unspecified
E1	3	39316	Eu21.00	[X]Schizotypal disorder
E1	3	54387	Eu21.12	[X]Borderline schizophrenia
E1	3	26859	Eu21.18	[X]Schizotypal personality disorder
E1	3	28562	Eu22.00	[X]Persistent delusional disorders
E1	3	34389	Eu22000	[X]Delusional disorder
E1	3	2113	Eu22011	[X]Paranoid psychosis
E1	3	11172	Eu22012	[X]Paranoid state
E1	3	47947	Eu22013	[X]Paraphrenia - late
E1	3	4843	Eu22015	[X]Paranoia
E1	3	62405	Eu22100	[X]Delusional misidentification syndrome
E1	3	66077	Eu22y00	[X]Other persistent delusional disorders
E1	3	40981	Eu22y11	[X]Delusional dysmorphophobia
E1	3	25019	Eu23.00	[X]Acute and transient psychotic disorders
E1	3	36720	Eu23000	[X]Acute polymorphic psychot disord without symp of schizoph
E1	3	21455	Eu23012	[X]Cycloid psychosis
E1	3	21595	Eu23100	[X]Acute polymorphic psychot disord with symp of schizophren
E1	3	11778	Eu23200	[X]Acute schizophrenia-like psychotic disorder
E1	3	59096	Eu23211	[X]Brief schizophreniform disorder
E1	3	44307	Eu23300	[X]Other acute predominantly delusional psychotic disorders
E1	3	27770	Eu23312	[X]Psychogenic paranoid psychosis
E1	3	34168	Eu23z00	[X]Acute and transient psychotic disorder, unspecified
E1	3	31707	Eu23z11	[X]Brief reactive psychosis NOS
E1	3	29651	Eu23z12	[X]Reactive psychosis
E1	3	51302	Eu24.00	[X]Induced delusional disorder
E1	3	47230	Eu24.12	[X]Induced paranoid disorder
E1	3	11973	Eu24.13	[X]Induced psychotic disorder
E1	3	9422	Eu25.00	[X]Schizoaffective disorders
E1	3	33847	Eu25000	[X]Schizoaffective disorder, manic type
E1	3	16905	Eu25011	[X]Schizoaffective psychosis, manic type
E1	3	11055	Eu25100	[X]Schizoaffective disorder, depressive type
E1	3	35274	Eu25111	[X]Schizoaffective psychosis, depressive type
E1	3	41022	Eu25112	[X]Schizophreniform psychosis, depressive type
E1	3	33693	Eu25200	[X]Schizoaffective disorder, mixed type
E1	3	37580	Eu25212	[X]Mixed schizophrenic and affective psychosis
E1	3	37681	Eu25z00	[X]Schizoaffective disorder, unspecified
E1	3	33410	Eu25z11	[X]Schizoaffective psychosis NOS
E1	3	30985	Eu2y.00	[X]Other nonorganic psychotic disorders
E1	3	31738	Eu2y.11	[X]Chronic hallucinatory psychosis
E1	3	11244	Eu2z.00	[X]Unspecified nonorganic psychosis
E1	3	694	Eu2z.11	[X]Psychosis NOS
E1	3	5726	Eu3..00	[X]Mood - affective disorders
E1	3	12173	Eu30.00	[X]Manic episode
E1	3	9521	Eu30.11	[X]Bipolar disorder, single manic episode
E1	3	2741	Eu30000	[X]Hypomania
E1	3	13024	Eu30100	[X]Mania without psychotic symptoms
E1	3	21065	Eu30200	[X]Mania with psychotic symptoms
E1	3	37102	Eu30211	[X]Mania with mood-congruent psychotic symptoms
E1	3	48632	Eu30212	[X]Mania with mood-incongruent psychotic symptoms
E1	3	32088	Eu30y00	[X]Other manic episodes
E1	3	44513	Eu30z00	[X]Manic episode, unspecified
E1	3	4678	Eu30z11	[X]Mania NOS
E1	3	6874	Eu31.00	[X]Bipolar affective disorder
E1	3	1531	Eu31.11	[X]Manic-depressive illness
E1	3	6710	Eu31.12	[X]Manic-depressive psychosis
E1	3	66153	Eu31.13	[X]Manic-depressive reaction
E1	3	16808	Eu31000	[X]Bipolar affective disorder, current episode hypomanic
E1	3	28277	Eu31200	[X]Bipolar affect disorder cur epi manic with psychotic symp
E1	3	16562	Eu31300	[X]Bipolar affect disorder cur epi mild or moderate depressn
E1	3	23713	Eu31400	[X]Bipol aff disord, curr epis sev depress, no psychot symp
E1	3	4732	Eu31500	[X]Bipolar affect dis cur epi severe depres with psyc symp
E1	3	44693	Eu31600	[X]Bipolar affective disorder, current episode mixed
E1	3	27584	Eu31700	[X]Bipolar affective disorder, currently in remission
E1	3	53840	Eu31y00	[X]Other bipolar affective disorders
E1	3	51032	Eu31y12	[X]Recurrent manic episodes
E1	3	33751	Eu31z00	[X]Bipolar affective disorder, unspecified
E1	3	3292	Eu33.00	[X]Recurrent depressive disorder
E1	3	8851	Eu33.11	[X]Recurrent episodes of depressive reaction
E1	3	19696	Eu33.12	[X]Recurrent episodes of psychogenic depression
E1	3	8902	Eu33.13	[X]Recurrent episodes of reactive depression
E1	3	8826	Eu33.15	[X]SAD - Seasonal affective disorder
E1	3	29784	Eu33000	[X]Recurrent depressive disorder, current episode mild
E1	3	29520	Eu33100	[X]Recurrent depressive disorder, current episode moderate
E1	3	33469	Eu33200	[X]Recurr depress disorder cur epi severe without psyc sympt
E1	3	11329	Eu33211	[X]Endogenous depression without psychotic symptoms
E1	3	11252	Eu33212	[X]Major depression, recurrent without psychotic symptoms
E1	3	29451	Eu33213	[X]Manic-depress psychosis,depressd,no psychotic symptoms
E1	3	47009	Eu33300	[X]Recurrent depress disorder cur epi severe with psyc symp
E1	3	23731	Eu33311	[X]Endogenous depression with psychotic symptoms
E1	3	28677	Eu33312	[X]Manic-depress psychosis,depressed type+psychotic symptoms
E1	3	32941	Eu33313	[X]Recurr severe episodes/major depression+psychotic symptom
E1	3	31757	Eu33314	[X]Recurr severe episodes/psychogenic depressive psychosis
E1	3	16861	Eu33315	[X]Recurrent severe episodes of psychotic depression
E1	3	37764	Eu33316	[X]Recurrent severe episodes/reactive depressive psychosis
FA	4	1917	F110.00	Alzheimer's disease
FA	4	16797	F110000	Alzheimer's disease with early onset
FA	4	32057	F110100	Alzheimer's disease with late onset
FA	4	11136	F111.00	Pick's disease
FA	4	29512	F112.00	Senile degeneration of brain
FB	4	4321	F12..00	Parkinson's disease
FB	4	51105	F123.00	Postencephalitic parkinsonism
FB	4	24001	F12W.00	Secondary parkinsonism due to other external agents
FB	4	26181	F12X.00	Secondary parkinsonism, unspecified
FB	4	14912	F12z.00	Parkinson's disease NOS
FB	4	35006	F13..00	Other extrapyramidal disease and abnormal movement disorders
FB	4	21863	F130.00	Other basal ganglia degenerative diseases
FB	4	8956	F130300	Parkinsonism with orthostatic hypotension
FB	4	40553	F130400	Progressive supranuclear ophthalmoplegia
FB	4	35839	F130500	Shy-Drager syndrome
FB	4	6787	F13z.00	Other/unspecified extrapyramidal/abnormal movement disorders
FB	4	33868	F13z000	Unspecified extrapyramidal disease
FB	4	36319	F13zz00	Extrapyramidal disease and abnormal movement disorder NOS
FE	4	21216	F14..00	Spinocerebellar disease
FE	4	8692	F14..11	Cerebellar disease
FE	4	4165	F140.00	Friedreich's ataxia
F8	2	3514	F141.00	Hereditary spastic paraplegia
FE	4	5128	F142.00	Primary cerebellar degeneration
FE	4	2336	F143.00	Cerebellar ataxia NOS
FE	4	33839	F144000	Cerebellar ataxia due to alcoholism
FE	4	20206	F144z00	Cerebellar ataxia in disease NOS
FE	4	27331	F14z.00	Spinocerebellar disease NOS
FE	4	21889	F15..00	Anterior horn cell disease
FE	4	9179	F151.00	Spinal muscular atrophy
FE	4	4796	F152.00	Motor neurone disease
FE	4	27377	F152200	Progressive bulbar palsy
FE	4	18084	F152300	Pseudobulbar palsy
FE	4	20845	F152400	Primary lateral sclerosis
FE	4	20120	F152z00	Motor neurone disease NOS
FE	4	17194	F16..00	Other diseases of spinal cord
FE	4	5195	F160000	Syringomyelia
FE	4	47358	F160100	Syringobulbia
FE	4	56342	F161.00	Vascular myelopathies
FE	4	17216	F161000	Myelopathy due to acute infarction of spinal cord
FE	4	45714	F161400	Subacute necrotic myelopathy
FE	4	33535	F161500	Anterior spinal artery thrombosis
FE	4	7736	F162.00	Subacute combined degeneration of spinal cord
FE	4	67422	F163100	Myelopathy due to neoplastic disease
FE	4	8920	F163200	Myelopathy due to spondylosis
FE	4	62758	F16y100	Radiation induced myelopathy
FE	4	4844	F16z.00	Myelopathy NOS
FE	4	8816	F16z.11	Cord compression NOS
FE	4	16564	F16z.12	Spinal cord compression NOS
F2	3	34445	F2...00	Other central nervous system disorders
F2	3	40501	F21y100	Central pontine myelinosis
FA	4	5095	F21y200	Binswanger's disease
F2	3	54300	F21yz00	Other specified central nervous system demyelination NOS
F2	3	12054	F21z.00	Central nervous system demyelination NOS
F8	2	1749	F22..00	Hemiplegia
F8	2	807	F22..11	Hemiparesis
F8	2	20122	F221.00	Spastic hemiplegia
F8	2	35106	F221.11	Spastic foot
F8	2	8933	F222.00	Left hemiplegia
F8	2	8862	F222.11	Left sided weakness
F8	2	3293	F223.00	Right hemiplegia
F8	2	2713	F223.11	Right sided weakness
F8	2	8492	F22z.00	Hemiplegia NOS
F8	2	2069	F23..00	Congenital cerebral palsy
F8	2	15530	F23..11	Congenital spastic cerebral palsy
F8	2	5560	F23..12	Infantile cerebral palsy
F8	2	25324	F230.00	Congenital diplegia
F8	2	37160	F230000	Congenital paraplegia
F8	2	5512	F230100	Cerebral palsy with spastic diplegia
F8	2	45551	F230z00	Congenital diplegia NOS
F8	2	27966	F231.00	Congenital hemiplegia
F8	2	21249	F232.00	Congenital quadriplegia
F8	2	33925	F233.00	Congenital monoplegia
F8	2	2019	F234.00	Infantile hemiplegia NOS
F8	2	53178	F23y.00	Other congenital cerebral palsy
F8	2	25570	F23y200	Spastic cerebral palsy
F8	2	52659	F23y400	Ataxic diplegic cerebral palsy
F8	2	12666	F23yz00	Other infantile cerebral palsy NOS
F8	2	28306	F23z.00	Congenital cerebral palsy NOS
F8	2	39630	F24..00	Other paralytic syndromes
F8	2	9271	F240.00	Quadriplegia
F8	2	16117	F240.11	Tetraplegia
F8	2	35540	F240100	Spastic tetraplegia
F8	2	3063	F241.00	Paraplegia
F8	2	9375	F241100	Spastic paraplegia
F8	2	22907	F242.00	Diplegia of upper limbs
F8	2	16033	F243.00	Monoplegia of lower limb
F8	2	23632	F244.00	Monoplegia of upper limb
F8	2	45795	F245.00	Monoplegia unspecified
F8	2	15277	F246.00	Cauda equina syndrome
F8	2	30941	F246111	Atonic bladder
F8	2	5309	F246112	Neurogenic bladder
F8	2	37444	F246113	Neuropathic bladder
F8	2	2848	F24y.00	Other specified paralytic syndromes
F8	2	9385	F24y000	Progressive supranuclear palsy
F8	2	18688	F24y100	Todd's paralysis
F8	2	7037	F24y200	Steele-Richardson-Olszewski syndrome
F8	2	39082	F24yz00	Other paralytic syndromes NOS
F8	2	7167	F24yz11	Specified palsy NEC
F8	2	2640	F24z.00	Paralysis NOS
F6	2	573	F25..00	Epilepsy
F6	2	11186	F250.00	Generalised nonconvulsive epilepsy
F6	2	2907	F250000	Petit mal (minor) epilepsy
F6	2	1715	F250011	Epileptic absences
F6	2	24309	F250200	Epileptic seizures - atonic
F6	2	31830	F250300	Epileptic seizures - akinetic
F6	2	17399	F250400	Juvenile absence epilepsy
F6	2	26144	F251.00	Generalised convulsive epilepsy
F6	2	988	F251000	Grand mal (major) epilepsy
F6	2	22804	F251011	Tonic-clonic epilepsy
F6	2	37782	F251100	Neonatal myoclonic epilepsy
F6	2	18471	F251200	Epileptic seizures - clonic
F6	2	4801	F251300	Epileptic seizures - myoclonic
F6	2	5152	F251400	Epileptic seizures - tonic
F6	2	8187	F251500	Tonic-clonic epilepsy
F6	2	5668	F251600	Grand mal seizure
F6	2	45927	F251y00	Other specified generalised convulsive epilepsy
F6	2	40806	F251z00	Generalised convulsive epilepsy NOS
F6	2	9886	F252.00	Petit mal status
F6	2	5117	F253.00	Grand mal status
F6	2	4093	F253.11	Status epilepticus
F6	2	32288	F254.00	Partial epilepsy with impairment of consciousness
F6	2	3175	F254000	Temporal lobe epilepsy
F6	2	23634	F254100	Psychomotor epilepsy
F6	2	55665	F254300	Limbic system epilepsy
F6	2	34079	F254400	Epileptic automatism
F6	2	11394	F254500	Complex partial epileptic seizure
F6	2	31920	F254z00	Partial epilepsy with impairment of consciousness NOS
F6	2	26015	F255.00	Partial epilepsy without impairment of consciousness
F6	2	9569	F255000	Jacksonian, focal or motor epilepsy
F6	2	5525	F255011	Focal epilepsy
F6	2	48134	F255100	Sensory induced epilepsy
F6	2	37592	F255200	Somatosensory epilepsy
F6	2	26733	F255y00	Partial epilepsy without impairment of consciousness OS
F6	2	27526	F255z00	Partial epilepsy without impairment of consciousness NOS
F6	2	4478	F256.00	Infantile spasms
F6	2	7945	F256000	Hypsarrhythmia
F6	2	23415	F256100	Salaam attacks
F6	2	21885	F258.00	Post-ictal state
F6	2	19363	F25A.00	Juvenile myoclonic epilepsy
F6	2	30604	F25B.00	Alcohol-induced epilepsy
F6	2	56359	F25D.00	Menstrual epilepsy
F6	2	30635	F25F.00	Photosensitive epilepsy
F6	2	6271	F25X.00	Status epilepticus, unspecified
F6	2	38307	F25y.00	Other forms of epilepsy
F6	2	9887	F25y200	Locl-rlt(foc)(part)idiop epilep&epilptic syn seiz locl onset
F6	2	25330	F25y300	Complex partial status epilepticus
F6	2	19170	F25y400	Benign Rolandic epilepsy
F6	2	9979	F25yz00	Other forms of epilepsy NOS
F6	2	9747	F25z.00	Epilepsy NOS
F6	2	3607	F25z.11	Fit (in known epileptic) NOS
F6	2	18987	F270.00	Cataplexy
F6	2	11779	F271.00	Narcolepsy
F2	3	34338	F28..00	Other conditions of brain
F2	3	15469	F280.00	Cerebral cysts
F2	3	5585	F280000	Arachnoid cyst
F2	3	39908	F280100	Porencephalic cyst
F2	3	55176	F280z00	Cerebral cyst NOS
F2	3	5118	F281.00	Anoxic brain damage
F2	3	5644	F281.11	Anoxic - ischaemic encephalopathy
F2	3	38532	F281000	Persistent vegetative state
F2	3	5433	F282.00	Benign intracranial hypertension
F2	3	3802	F283.00	Unspecified encephalopathy
F2	3	67435	F284.00	Compression of brain
F2	3	54324	F284000	Brain stem compression
F2	3	61725	F284012	Posterior fossa compression syndrome
F2	3	9560	F285.00	Cerebral oedema
F2	3	32762	F28y000	Cerebral calcification
F2	3	60547	F28y100	Cerebral fungus
F2	3	23625	F28yz00	Other conditions of brain NOS
F2	3	27300	F28z.00	Brain conditions NOS
F2	3	59568	F29..00	Other nervous system disorders
F2	3	19510	F291000	Intracranial hypotension following ventricular shunting
F2	3	24459	F292.00	Meninges disorder NEC
F2	3	40237	F292300	Cyst of the spinal meninges
F2	3	26159	F292400	Chemical meningitis
F2	3	35306	F29X.00	Disorder of central nervous system, unspecified
F2	3	20641	F29y000	Cerebrospinal fluid rhinorrhoea
F2	3	22034	F29y200	Pseudomeningocoele
F2	3	5457	F29y400	Cord compression
F2	3	12547	F29y411	Spinal cord compression
F2	3	12793	F2A..00	Hemiparesis
F2	3	65275	F2Az.00	Hemiparesis NOS
F2	3	5110	F2X..00	Vascular headache, not elsewhere classified
F2	3	36531	F2y..00	Other specified disorders of central nervous system
F2	3	41646	F2z..00	Other central nervous system disorders NOS
H5	1	7603	Fy03.00	Sleep apnoea
H5	1	8148	Fy03.11	Obstructive sleep apnoea
H5	1	38686	Fy04.00	Sleep-related respiratory failure
F6	2	69831	Fyu5100	[X]Other epilepsy
F2	3	53773	FyuA100	[X]Other hydrocephalus
G11	2	33673	G56..00	Conduction disorders
G11	2	19191	G56..11	Conduction disorders of heart
G11	2	4549	G56..12	Heart block
G11	2	3810	G560.00	Complete atrioventricular block
G11	2	24377	G560.11	Third degree atrioventricular block
G11	2	3603	G561.00	Partial atrioventricular block
G11	2	12149	G561100	First degree atrioventricular block
G11	2	10922	G561200	Mobitz type II atrioventricular block
G11	2	27928	G561300	Mobitz type I (Wenckebach) atrioventricular block
G11	2	36629	G561400	Second degree atrioventricular block
G11	2	27375	G561z00	Atrioventricular block NOS
G11	2	7482	G562.00	Left bundle branch hemiblock
G11	2	17840	G562.11	Left bundle branch block
G11	2	53826	G562z00	Left bundle branch hemiblock NOS
G11	2	26318	G563.00	Left main stem bundle branch block
G11	2	9906	G564.00	Right bundle branch block
G11	2	18117	G565.00	Other bundle branch block
G11	2	3032	G565000	Bundle branch block unspecified
G11	2	10712	G565400	Trifascicular block
G11	2	17206	G565500	Bifascicular block
G11	2	39003	G565z00	Other bundle branch block NOS
G11	2	39843	G566.00	Other heart block
G11	2	18437	G566000	Sinoatrial block
G11	2	46178	G566z00	Other heart block NOS
G11	2	25147	G567.00	Anomalous atrioventricular excitation
G11	2	32059	G567300	Ventricular pre-excitation
G11	2	8230	G567400	Wolff-Parkinson-White syndrome
G11	2	27874	G56y.00	Other conduction disorders
G11	2	34326	G56y000	Lown-Ganong-Levine syndrome
G11	2	5714	G56y100	Atrioventricular dissociation
G11	2	19337	G56y500	Long Q-T syndrome
G11	2	3769	G56z000	Stokes-Adams syndrome
G11	2	36227	G56zz00	Conduction disorders NOS
G11	2	4044	G57..00	Cardiac dysrhythmias
G11	2	6503	G57..11	Cardiac arrhythmias
G11	2	23647	G570100	Paroxysmal atrioventricular tachycardia
G11	2	51845	G570200	Paroxysmal junctional tachycardia
G11	2	29491	G570300	Paroxysmal nodal tachycardia
G11	2	3418	G571.00	Paroxysmal ventricular tachycardia
G11	2	7794	G571.11	Ventricular tachycardia
G11	2	25266	G572.00	Paroxysmal tachycardia unspecified
G11	2	1381	G572z00	Paroxysmal tachycardia NOS
G11	2	2212	G573.00	Atrial fibrillation and flutter
G11	2	1664	G573000	Atrial fibrillation
G11	2	1757	G573100	Atrial flutter
G11	2	1268	G573200	Paroxysmal atrial fibrillation
G11	2	23437	G573z00	Atrial fibrillation and flutter NOS
G11	2	4374	G574.00	Ventricular fibrillation and flutter
G11	2	4827	G574000	Ventricular fibrillation
G11	2	25583	G574011	Cardiac arrest-ventricular fibrillation
G11	2	41916	G574z00	Ventricular fibrillation and flutter NOS
G11	2	2099	G575.00	Cardiac arrest
G11	2	25407	G575.11	Cardio-respiratory arrest
G11	2	33402	G575.12	Asystole
G11	2	33899	G575000	Cardiac arrest with successful resuscitation
G11	2	49882	G575z00	Cardiac arrest, unspecified
G11	2	9023	G576300	Atrial premature depolarization
G11	2	29654	G576400	Junctional premature depolarization
G11	2	31809	G576500	Ventricular premature depolarization
G11	2	7827	G57y.00	Other cardiac dysrhythmias
G11	2	27463	G57y.11	Pulsus alternans
G11	2	18268	G57y100	Severe sinus bradycardia
G11	2	5576	G57y300	Sick sinus syndrome
G11	2	7410	G57y400	Sinoatrial node dysfunction NOS
G11	2	23494	G57y500	Wandering atrial pacemaker
G11	2	8651	G57y600	Nodal rhythm disorder
G11	2	9515	G57y800	Bigeminal pulse
G11	2	31690	G57yA00	Re-entry ventricular arrhythmia
G11	2	31133	G57yz00	Other cardiac dysrhythmia NOS
G11	2	1535	G57z.00	Cardiac dysrhythmia NOS
G9	3	2062	G58..00	Heart failure
G9	3	1223	G58..11	Cardiac failure
G9	3	398	G580.00	Congestive heart failure
G9	3	2906	G580.11	Congestive cardiac failure
G9	3	10079	G580.12	Right heart failure
G9	3	10154	G580.13	Right ventricular failure
G9	3	9524	G580.14	Biventricular failure
G9	3	23707	G580000	Acute congestive heart failure
G9	3	32671	G580100	Chronic congestive heart failure
G9	3	27884	G580200	Decompensated cardiac failure
G9	3	11424	G580300	Compensated cardiac failure
G9	3	884	G581.00	Left ventricular failure
G9	3	23481	G581.11	Asthma - cardiac
G9	3	5942	G581.13	Impaired left ventricular function
G9	3	5255	G581000	Acute left ventricular failure
G9	3	27964	G582.00	Acute heart failure
G9	3	4024	G58z.00	Heart failure NOS
G9	3	12590	G58z.11	Weak heart
G9	3	17278	G58z.12	Cardiac failure NOS
G9	3	509	G5y3.00	Cardiomegaly
G9	3	13578	G5y3.11	Dilatation - cardiac
G9	3	15889	G5y3000	Atrial dilatation
G9	3	3729	G5y3100	Ventricular dilatation
G9	3	42014	G5y3200	Cardiac dilatation NOS
G9	3	33348	G5y3300	Atrial hypertrophy
G9	3	2724	G5y3400	Ventricular hypertrophy
G9	3	562	G5y3411	Left ventricular hypertrophy
G9	3	61124	G5y3500	Cardiac hypertrophy NOS
G9	3	14904	G5y3z00	Cardiomegaly NOS
G9	3	8966	G5yy900	Left ventricular systolic dysfunction
G9	3	12550	G5yyA00	Left ventricular diastolic dysfunction
G6	2	2418	G6...00	Cerebrovascular disease
G6	2	1786	G60..00	Subarachnoid haemorrhage
G6	2	29939	G600.00	Ruptured berry aneurysm
G6	2	19412	G602.00	Subarachnoid haemorrhage from middle cerebral artery
G6	2	42331	G603.00	Subarachnoid haemorrhage from anterior communicating artery
G6	2	9696	G604.00	Subarachnoid haemorrhage from posterior communicating artery
G6	2	41910	G605.00	Subarachnoid haemorrhage from basilar artery
G6	2	17326	G60X.00	Subarachnoid haemorrh from intracranial artery, unspecif
G6	2	23580	G60z.00	Subarachnoid haemorrhage NOS
G6	2	5051	G61..00	Intracerebral haemorrhage
G6	2	6960	G61..11	CVA - cerebrovascular accid due to intracerebral haemorrhage
G6	2	18604	G61..12	Stroke due to intracerebral haemorrhage
G6	2	31595	G610.00	Cortical haemorrhage
G6	2	40338	G611.00	Internal capsule haemorrhage
G6	2	46316	G612.00	Basal nucleus haemorrhage
G6	2	13564	G613.00	Cerebellar haemorrhage
G6	2	7912	G614.00	Pontine haemorrhage
G6	2	62342	G615.00	Bulbar haemorrhage
G6	2	30202	G617.00	Intracerebral haemorrhage, intraventricular
G6	2	57315	G618.00	Intracerebral haemorrhage, multiple localized
G6	2	31060	G61X.00	Intracerebral haemorrhage in hemisphere, unspecified
G6	2	28314	G61X000	Left sided intracerebral haemorrhage, unspecified
G6	2	19201	G61X100	Right sided intracerebral haemorrhage, unspecified
G6	2	3535	G61z.00	Intracerebral haemorrhage NOS
G6	2	31805	G62..00	Other and unspecified intracranial haemorrhage
G6	2	36178	G620.00	Extradural haemorrhage - nontraumatic
G6	2	4273	G621.00	Subdural haemorrhage - nontraumatic
G6	2	17734	G622.00	Subdural haematoma - nontraumatic
G6	2	18912	G623.00	Subdural haemorrhage NOS
G6	2	20284	G62z.00	Intracranial haemorrhage NOS
G6	2	45781	G63..00	Precerebral arterial occlusion
G6	2	57495	G63..11	Infarction - precerebral
G6	2	32447	G630.00	Basilar artery occlusion
G6	2	4240	G631.00	Carotid artery occlusion
G6	2	2156	G631.11	Stenosis, carotid artery
G6	2	4152	G631.12	Thrombosis, carotid artery
G6	2	40847	G632.00	Vertebral artery occlusion
G6	2	2652	G634.00	Carotid artery stenosis
G6	2	23671	G63y000	Cerebral infarct due to thrombosis of precerebral arteries
G6	2	24446	G63y100	Cerebral infarction due to embolism of precerebral arteries
G6	2	8837	G64..00	Cerebral arterial occlusion
G6	2	5363	G64..11	CVA - cerebral artery occlusion
G6	2	569	G64..12	Infarction - cerebral
G6	2	6155	G64..13	Stroke due to cerebral arterial occlusion
G6	2	16517	G640.00	Cerebral thrombosis
G6	2	36717	G640000	Cerebral infarction due to thrombosis of cerebral arteries
G6	2	15019	G641.00	Cerebral embolism
G6	2	34758	G641.11	Cerebral embolus
G6	2	27975	G641000	Cerebral infarction due to embolism of cerebral arteries
G6	2	3149	G64z.00	Cerebral infarction NOS
G6	2	15252	G64z.11	Brainstem infarction NOS
G6	2	5602	G64z.12	Cerebellar infarction
G6	2	25615	G64z000	Brainstem infarction
G6	2	5185	G64z111	Lateral medullary syndrome
G6	2	9985	G64z200	Left sided cerebral infarction
G6	2	10504	G64z300	Right sided cerebral infarction
G6	2	26424	G64z400	Infarction of basal ganglia
G6	2	504	G65..00	Transient cerebral ischaemia
G6	2	3132	G65..11	Drop attack
G6	2	1433	G65..12	Transient ischaemic attack
G6	2	2417	G65..13	Vertebro-basilar insufficiency
G6	2	23942	G650.00	Basilar artery syndrome
G6	2	5268	G650.11	Insufficiency - basilar artery
G6	2	33377	G651.00	Vertebral artery syndrome
G6	2	21118	G651000	Vertebro-basilar artery syndrome
G6	2	23465	G652.00	Subclavian steal syndrome
G6	2	44765	G653.00	Carotid artery syndrome hemispheric
G6	2	6489	G655.00	Transient global amnesia
G6	2	10794	G656.00	Vertebrobasilar insufficiency
G6	2	19354	G65y.00	Other transient cerebral ischaemia
G6	2	1895	G65z.00	Transient cerebral ischaemia NOS
G6	2	15788	G65zz00	Transient cerebral ischaemia NOS
G6	2	1469	G66..00	Stroke and cerebrovascular accident unspecified
G6	2	1298	G66..11	CVA unspecified
G6	2	6253	G66..12	Stroke unspecified
G6	2	6116	G66..13	CVA - Cerebrovascular accident unspecified
G6	2	18689	G660.00	Middle cerebral artery syndrome
G6	2	19280	G661.00	Anterior cerebral artery syndrome
G6	2	19260	G662.00	Posterior cerebral artery syndrome
G6	2	8443	G663.00	Brain stem stroke syndrome
G6	2	17322	G664.00	Cerebellar stroke syndrome
G6	2	33499	G665.00	Pure motor lacunar syndrome
G6	2	51767	G666.00	Pure sensory lacunar syndrome
G6	2	7780	G667.00	Left sided CVA
G6	2	12833	G668.00	Right sided CVA
G6	2	16956	G669.00	Cerebral palsy, not congenital or infantile, acute
G6	2	13577	G67..00	Other cerebrovascular disease
G6	2	11171	G670.00	Cerebral atherosclerosis
G6	2	5184	G670.11	Precerebral atherosclerosis
G6	2	40053	G671.00	Generalised ischaemic cerebrovascular disease NOS
G6	2	24385	G671100	Chronic cerebral ischaemia
G6	2	12555	G671z00	Generalised ischaemic cerebrovascular disease NOS
G6	2	3979	G672.00	Hypertensive encephalopathy
G6	2	31816	G672.11	Hypertensive crisis
G6	2	4635	G673.00	Cerebral aneurysm, nonruptured
G6	2	22018	G673000	Dissection of cerebral arteries, nonruptured
G6	2	35059	G673100	Carotico-cavernous sinus fistula
G6	2	22400	G674.00	Cerebral arteritis
G6	2	10189	G674000	Cerebral amyloid angiopathy
G6	2	37947	G676.00	Nonpyogenic venous sinus thrombosis
G6	2	39344	G676000	Cereb infarct due cerebral venous thrombosis, nonpyogenic
G6	2	51759	G677000	Occlusion and stenosis of middle cerebral artery
G6	2	37493	G67z.00	Other cerebrovascular disease NOS
G6	2	23361	G68..00	Late effects of cerebrovascular disease
G6	2	48149	G681.00	Sequelae of intracerebral haemorrhage
G6	2	43451	G682.00	Sequelae of other nontraumatic intracranial haemorrhage
G6	2	39403	G683.00	Sequelae of cerebral infarction
G6	2	51138	G68W.00	Sequelae/other + unspecified cerebrovascular diseases
G6	2	6228	G68X.00	Sequelae of stroke,not specfd as h'morrhage or infarction
G6	2	40758	G6W..00	Cereb infarct due unsp occlus/stenos precerebr arteries
G6	2	33543	G6X..00	Cerebrl infarctn due/unspcf occlusn or sten/cerebrl artrs
G6	2	51311	G6y..00	Other specified cerebrovascular disease
G6	2	10062	G6z..00	Cerebrovascular disease NOS
G7	1	2075	G7...00	Arterial, arteriole and capillary disease
G7	1	21321	G7...11	Capillary disease
G7	1	5640	G70..00	Atherosclerosis
G7	1	996	G70..11	Arteriosclerosis
G7	1	1318	G700.00	Aortic atherosclerosis
G7	1	19155	G700.11	Aorto-iliac disease
G7	1	16284	G701.00	Renal artery atherosclerosis
G7	1	14797	G702.00	Extremity artery atheroma
G7	1	16260	G702z00	Extremity artery atheroma NOS
G7	1	12888	G703.00	Acquired renal artery stenosis
G7	1	5168	G70y.00	Other specified artery atheroma
G7	1	37199	G70y000	Carotid artery atherosclerosis
G7	1	22677	G70y011	Carotid artery disease
G7	1	3995	G70z.00	Arteriosclerotic vascular disease NOS
G7	1	1735	G71..00	Aortic aneurysm
G7	1	16521	G710.00	Dissecting aortic aneurysm
G7	1	27563	G711.00	Thoracic aortic aneurysm which has ruptured
G7	1	16800	G711.11	Ruptured thoracic aortic aneurysm
G7	1	23532	G712.00	Thoracic aortic aneurysm without mention of rupture
G7	1	17767	G713.00	Abdominal aortic aneurysm which has ruptured
G7	1	13572	G713.11	Ruptured abdominal aortic aneurysm
G7	1	63920	G713000	Ruptured suprarenal aortic aneurysm
G7	1	1867	G714.00	Abdominal aortic aneurysm without mention of rupture
G7	1	17345	G714.11	AAA - Abdominal aortic aneurysm without mention of rupture
G7	1	45521	G714000	Juxtarenal aortic aneurysm
G7	1	28109	G714100	Inflammatory abdominal aortic aneurysm
G7	1	15304	G715.00	Ruptured aortic aneurysm NOS
G7	1	16034	G716.00	Aortic aneurysm without mention of rupture NOS
G7	1	40787	G716000	Thoracoabdominal aortic aneurysm, without mention of rupture
G7	1	9759	G718.00	Leaking abdominal aortic aneurysm
G7	1	6872	G71z.00	Aortic aneurysm NOS
G7	1	9454	G72..00	Other aneurysm
G7	1	33613	G720000	Aneurysm of brachial artery
G7	1	25438	G720100	Aneurysm of radial artery
G7	1	18478	G721.00	Aneurysm of renal artery
G7	1	17560	G722.00	Aneurysm of iliac artery
G7	1	16395	G722000	Aneurysm of common iliac artery
G7	1	58794	G722200	Aneurysm of internal iliac artery
G7	1	59671	G722z00	Aneurysm of iliac artery NOS
G7	1	45000	G723.00	Aneurysm of leg artery
G7	1	6684	G723000	Aneurysm of femoral artery
G7	1	16366	G723100	Aneurysm of popliteal artery
G7	1	28573	G724.00	Arterial false aneurysm
G7	1	18012	G724.11	False aneurysm
G7	1	41171	G72y.00	Aneurysm of other artery
G7	1	31876	G72y000	Aneurysm of common carotid art
G7	1	50678	G72y100	Aneurysm of external carotid artery
G7	1	36390	G72y200	Aneurysm of internal carotid artery
G7	1	38732	G72y500	Aneurysm of splenic artery
G7	1	27389	G72yA00	Aneurysm of hepatic artery
G7	1	16068	G72yz00	Other aneurysm NOS
G7	1	3588	G72z.00	Aneurysm NOS
G7	1	5943	G73..00	Other peripheral vascular disease
G7	1	5702	G73..11	Peripheral ischaemic vascular disease
G7	1	1826	G73..12	Ischaemia of legs
G7	1	6827	G73..13	Peripheral ischaemia
G7	1	1231	G730.00	Raynaud's syndrome
G7	1	1002	G730000	Raynaud's disease
G7	1	5595	G730100	Raynaud's phenomenon
G7	1	23880	G730111	Vibratory white finger
G7	1	39097	G730z00	Raynaud's syndrome NOS
G7	1	34638	G731.00	Thromboangiitis obliterans
G7	1	23497	G731000	Buerger's disease
G7	1	9204	G732.00	Peripheral gangrene
G7	1	5414	G732000	Gangrene of toe
G7	1	12735	G732100	Gangrene of foot
G7	1	39949	G732200	Gangrene of finger
G7	1	38907	G73y.00	Other specified peripheral vascular disease
G7	1	34152	G73y000	Diabetic peripheral angiopathy
G7	1	4317	G73y200	Acrocyanosis
G7	1	22834	G73y400	Acroparaesthesia - Schultze's type
G7	1	3715	G73y600	Acroparaesthesia - unspecified
G7	1	15272	G73y700	Erythrocyanosis
G7	1	10500	G73y800	Erythromelalgia
G7	1	4325	G73yz00	Other specified peripheral vascular disease NOS
G7	1	3530	G73z.00	Peripheral vascular disease NOS
G7	1	1517	G73z000	Intermittent claudication
G7	1	6853	G73z011	Claudication
G7	1	15863	G73z100	Spasm of peripheral artery
G7	1	2760	G73zz00	Peripheral vascular disease NOS
G7	1	4289	G74..00	Arterial embolism and thrombosis
G7	1	8998	G74..11	Arterial embolus and thrombosis
G7	1	9364	G74..12	Thrombosis - arterial
G7	1	28004	G74..13	Arterial embolic and thrombotic occlusion
G7	1	15253	G740.00	Embolism and thrombosis of the abdominal aorta
G7	1	31900	G740.11	Aortic bifurcation syndrome
G7	1	5650	G740.12	Aortoiliac obstruction
G7	1	51574	G740.13	Leriche's syndrome
G7	1	23477	G740.14	Saddle embolus
G7	1	45645	G741.00	Embolism and thrombosis of the thoracic aorta
G7	1	44085	G742.00	Embolism and thrombosis of an arm or leg artery
G7	1	34159	G742000	Embolism and thrombosis of the brachial artery
G7	1	29372	G742100	Embolism and thrombosis of the radial artery
G7	1	62368	G742200	Embolism and thrombosis of the ulnar artery
G7	1	30495	G742300	Embolism and thrombosis of an arm artery NOS
G7	1	2065	G742400	Embolism and thrombosis of the femoral artery
G7	1	4539	G742500	Embolism and thrombosis of the popliteal artery
G7	1	44835	G742900	Embolism and thrombosis of a leg artery NOS
G7	1	15302	G742z00	Peripheral arterial embolism and thrombosis NOS
G7	1	32235	G74y.00	Embolism and thrombosis of other specified artery
G7	1	54865	G74y000	Embolism and/or thrombosis of the common iliac artery
G7	1	27494	G74y300	Embolism and thrombosis of the iliac artery unspecified
G7	1	6900	G74y500	Embolism and thrombosis of the subclavian artery
G7	1	66981	G74y600	Embolism and thrombosis of the splenic artery
G7	1	31460	G74y700	Embolism and thrombosis of the axillary artery
G7	1	41597	G74yz00	Embolism and thrombosis of other arteries NOS
G7	1	3714	G74z.00	Arterial embolism and thrombosis NOS
G7	1	1471	G750.00	Polyarteritis nodosa
G7	1	6157	G751000	Kawasaki disease
G7	1	20509	G752.00	Hypersensitivity angiitis
G7	1	62277	G752.11	Hypersensitivity arteritis
G7	1	26860	G752000	Goodpasture's syndrome
G7	1	23569	G752z00	Hypersensitivity angiitis NOS
G7	1	4810	G754.00	Wegener's granulomatosis
G7	1	10432	G755.00	Giant cell arteritis
G7	1	9843	G755000	Cranial arteritis
G7	1	3275	G755100	Temporal arteritis
G7	1	49149	G755200	Horton's disease
G7	1	68403	G755z00	Giant cell arteritis NOS
G7	1	21697	G756100	Thrombotic thrombocytopenic purpura
G7	1	37640	G757.00	Takayasu's disease
G7	1	21602	G758.00	Churg-Strauss vasculitis
G7	1	18380	G759.00	Juvenile polyarteritis
G7	1	30532	G75X.00	Necrotising vasculopathy, unspecified
G7	1	68136	G75z.00	Polyarteritis nodosa and allied conditions NOS
G7	1	41225	G76..00	Other disorders of arteries and arterioles
G7	1	2995	G760.00	Acquired arteriovenous fistula
G7	1	3005	G761.00	Stricture of artery
G7	1	28742	G762.00	Rupture of artery
G7	1	44709	G762000	Aorto-duodenal fistula
G7	1	4649	G766.00	Arteritis unspecified
G7	1	23533	G766.11	Aortitis
G7	1	56024	G768.00	Other disorders of arteries and arterioles
G7	1	33513	G768000	Fibromuscular hyperplasia of arteries NOS
G7	1	26877	G768z00	Other disorders of arteries and arterioles NOS
G7	1	50241	G769.00	Anterior spinal and vertebral artery compression syndromes
G7	1	18423	G76A.00	Arterial insufficiency
G7	1	1470	G76B.00	Vasculitis
G7	1	8610	G76z000	Iliac artery occlusion
G7	1	7694	G76z100	Femoral artery occlusion
G7	1	9554	G76z200	Popliteal artery occlusion
G7	1	4550	G77..00	Diseases of capillaries
G7	1	4942	G770.00	Hereditary haemorrhagic telangiectasia
G7	1	35157	G770.11	Rendu - Osler - Weber disease
G7	1	20361	G771.00	Non-neoplastic naevus
G7	1	2217	G771000	Spider naevus
G7	1	66897	G771011	Araneus naevus
G7	1	24332	G771100	Senile naevus
G7	1	93385	G771300	Telangiectasia
G7	1	3226	G77z.00	Other and unspecified diseases of capillaries
G7	1	22651	G77z000	Capillary haemorrhage
G7	1	40276	G77z100	Capillary hyperpermeability
G7	1	9374	G77z300	Capillaritis
G7	1	38602	G7y..00	Other specified arterial, arteriole or capillary disease
G7	1	8323	G7z..00	Arterial, arteriole and capillary diseases NOS
J7	5	1641	G85..11	Oesophageal varices
J7	5	11972	G85..12	Varices - other
J7	5	24989	G850.00	Oesophageal varices with bleeding
J7	5	30655	G851.00	Oesophageal varices without bleeding
J7	5	26319	G852200	Oesophageal varices in cirrhosis of the liver
J7	5	8363	G852300	Oesophageal varices in alcoholic cirrhosis of the liver
J7	5	28929	G857.00	Gastric varices
J7	5	10797	G858.00	Oesophageal varices NOS
H3	1	1001	H3...00	Chronic obstructive pulmonary disease
H3	1	998	H3...11	Chronic obstructive airways disease
H3	1	148	H30..00	Bronchitis unspecified
H3	1	17359	H30..11	Chest infection - unspecified bronchitis
H3	1	7092	H30..12	Recurrent wheezy bronchitis
H3	1	3163	H300.00	Tracheobronchitis NOS
H3	1	1934	H301.00	Laryngotracheobronchitis
H3	1	152	H302.00	Wheezy bronchitis
H3	1	3480	H30z.00	Bronchitis NOS
H3	1	3243	H31..00	Chronic bronchitis
H3	1	25603	H310.00	Simple chronic bronchitis
H3	1	15626	H310000	Chronic catarrhal bronchitis
H3	1	16717	H310100	Smokers' cough
H3	1	11150	H311.00	Mucopurulent chronic bronchitis
H3	1	40159	H311000	Purulent chronic bronchitis
H3	1	61513	H311z00	Mucopurulent chronic bronchitis NOS
H3	1	27819	H312.00	Obstructive chronic bronchitis
H3	1	5798	H312000	Chronic asthmatic bronchitis
H3	1	5909	H312011	Chronic wheezy bronchitis
H3	1	14798	H312100	Emphysematous bronchitis
H3	1	1446	H312200	Acute exacerbation of chronic obstructive airways disease
H3	1	24248	H313.00	Mixed simple and mucopurulent chronic bronchitis
H3	1	23618	H31y000	Chronic tracheitis
H3	1	45089	H31y100	Chronic tracheobronchitis
H3	1	15157	H31z.00	Chronic bronchitis NOS
H3	1	794	H32..00	Emphysema
H3	1	26306	H320.00	Chronic bullous emphysema
H3	1	68662	H320100	Zonal bullous emphysema
H3	1	99536	H320300	Bullous emphysema with collapse
H3	1	23492	H320z00	Chronic bullous emphysema NOS
H3	1	10980	H322.00	Centrilobular emphysema
H3	1	40788	H32y.00	Other emphysema
H3	1	16410	H32yz00	Other emphysema NOS
H3	1	33450	H32z.00	Emphysema NOS
H3	1	2195	H34..00	Bronchiectasis
H3	1	20364	H340.00	Recurrent bronchiectasis
H3	1	41491	H341.00	Post-infective bronchiectasis
H3	1	32679	H34z.00	Bronchiectasis NOS
H3	1	11312	H35..00	Extrinsic allergic alveolitis
H3	1	15588	H350.00	Farmers' lung
H3	1	27345	H352.00	Bird-fancier's lung
H3	1	31447	H352100	Pigeon-fanciers' lung
H3	1	26278	H357.00	pneumonitis
H3	1	51858	H35y.00	Other allergic alveolitis
H3	1	11833	H35z100	Hypersensitivity pneumonitis NOS
H3	1	10863	H36..00	Mild chronic obstructive pulmonary disease
H3	1	10802	H37..00	Moderate chronic obstructive pulmonary disease
H3	1	9876	H38..00	Severe chronic obstructive pulmonary disease
H3	1	12166	H3y..00	Other specified chronic obstructive airways disease
H3	1	21061	H3y0.00	Chronic obstruct pulmonary dis with acute lower resp infectn
[truncated: 614 more rows]
